# Supplementary material for: CgMyD88s Serves as an Innate Immune System Plug During Ostreid Herpesvirus 1 Infection in the Pacific Oyster (Crassostrea gigas)
Source: Front Immunol. 2020 Jul 14;11:1247. doi: 10.3389/fimmu.2020.01247 (PMC7381170; doi:10.3389/fimmu.2020.01247)
Supplement: Supplementary file 3 [file Data_Sheet_1.ZIP]

Archive with 15 entries (14 files):
- original data/
- original data/20160418_data.xls
- original data/20160419-2_data.xls
- original data/20160419-_data.xls
- original data/20160420_2data.xls
- original data/20160420_data.xls
- original data/20170718-12725RNAi-1_data.xls
- original data/20170718-12725RNAi-2_data.xls
- original data/20170718-12725RNAi-3_data.xls
- original data/20170718-12725RNAi-4_data.xls
- original data/analysis-CgMyD88s tissues data.xlsx
- original data/analysis-RNAi data.xlsx
- original data/analysis-mRNA expression data.xlsx
- original data/tissues-3genes_data.xls
- original data/tissues-5genes_data.xls
