# Supplementary material for: CgMyD88s Serves as an Innate Immune System Plug During Ostreid Herpesvirus 1 Infection in the Pacific Oyster (Crassostrea gigas)
Source: Front Immunol. 2020 Jul 14;11:1247. doi: 10.3389/fimmu.2020.01247 (PMC7381170; doi:10.3389/fimmu.2020.01247)
Supplement: Supplementary file 3 [file Data_Sheet_1.ZIP › original data/20160418_data.xls]

## Sheet: Results
Block Type	96fast
Chemistry	SYBR_GREEN
Experiment File Name	D:\user_program\txy\20160418.eds
Experiment Run End Time	2016-04-19 11:38:43 AM GMT+08:00
Instrument Type	sds7500fast
Passive Reference	ROX
Well	Sample Name	Target Name	Task	Reporter	Quencher	RQ	RQ Min	RQ Max	Cт	Cт Mean	Cт SD	ΔCт	ΔCт Mean	ΔCт SE	HK Control ΔCт Mean	HK Control ΔCт SE	ΔΔCт	Automatic Ct Threshold	Ct Threshold	Automatic Baseline	Baseline Start	Baseline End	Efficiency	Tm1	Tm2	Tm3	Comments	HIGHSD
A1	1-1	M1	UNKNOWN	SYBR	None				25.6257	25.6257								TRUE	0.237306	TRUE	3	20	1	83.9974				N
A2	1-2	M1	UNKNOWN	SYBR	None				26.8596	26.8596								TRUE	0.237306	TRUE	3	21	1	83.9974				N
A3	1-3	M1	UNKNOWN	SYBR	None				26.4817	26.4817								TRUE	0.237306	TRUE	3	21	1	83.9974				N
A4	1-4	M1	UNKNOWN	SYBR	None				26.8441	26.8441								TRUE	0.237306	TRUE	3	21	1	84.3429				N
A5	1-5	M1	UNKNOWN	SYBR	None				25.3088	25.3088								TRUE	0.237306	TRUE	3	20	1	84.1702				N
A6	1-6	M1	UNKNOWN	SYBR	None				23.6923	23.6923								TRUE	0.237306	TRUE	3	18	1	84.3429				N
A7	2-1	M1	UNKNOWN	SYBR	None				26.2045	26.2045								TRUE	0.237306	TRUE	3	21	1	84.5157				N
A8	2-2	M1	UNKNOWN	SYBR	None				26.9208	26.9208								TRUE	0.237306	TRUE	3	21	1	84.5157				N
A9	2-3	M1	UNKNOWN	SYBR	None				26.3776	26.3776								TRUE	0.237306	TRUE	3	21	1	84.3429				N
A10	2-4	M1	UNKNOWN	SYBR	None				24.9708	24.9708								TRUE	0.237306	TRUE	3	19	1	84.3429				N
A11	2-5	M1	UNKNOWN	SYBR	None				25.035	25.035								TRUE	0.237306	TRUE	3	19	1	84.3429				N
A12	3-1	M1	UNKNOWN	SYBR	None				27.5349	27.5349								TRUE	0.237306	TRUE	3	22	1	84.3429				N
C1	3-2	M1	UNKNOWN	SYBR	None				26.9907	26.9907								TRUE	0.237306	TRUE	3	21	1	83.9974				N
C2	3-3	M1	UNKNOWN	SYBR	None				26.383	26.383								TRUE	0.237306	TRUE	3	21	1	84.3429				N
C3	3-4	M1	UNKNOWN	SYBR	None				26.7325	26.7325								TRUE	0.237306	TRUE	3	21	1	84.5157				N
C4	3-5	M1	UNKNOWN	SYBR	None				25.7596	25.7596								TRUE	0.237306	TRUE	3	20	1	84.3429				N
C5	3-6	M1	UNKNOWN	SYBR	None				25.2348	25.2348								TRUE	0.237306	TRUE	3	20	1	84.6885				N
C6	4-1	M1	UNKNOWN	SYBR	None				26.6992	26.6992								TRUE	0.237306	TRUE	3	21	1	85.034				N
C7	4-2	M1	UNKNOWN	SYBR	None				27.3364	27.3364								TRUE	0.237306	TRUE	3	22	1	84.8613				N
C8	4-3	M1	UNKNOWN	SYBR	None				26.6379	26.6379								TRUE	0.237306	TRUE	3	21	1	84.6885				N
C9	4-4	M1	UNKNOWN	SYBR	None				25.4276	25.4276								TRUE	0.237306	TRUE	3	20	1	84.6885				N
C10	4-5	M1	UNKNOWN	SYBR	None				24.7432	24.7432								TRUE	0.237306	TRUE	3	19	1	84.6885				N
C11	5-2	M1	UNKNOWN	SYBR	None				31.4084	31.4084								TRUE	0.237306	TRUE	3	26	1	84.6885				N
C12	5-3	M1	UNKNOWN	SYBR	None				31.9241	31.9241								TRUE	0.237306	TRUE	3	26	1	84.3429				N
D1	3-2	B-actin	UNKNOWN	SYBR	None	1.30088			20.7048	20.7048			-6.28592				-0.379486	TRUE	0.254377	TRUE	3	15	1	82.4424				N
D2	3-3	B-actin	UNKNOWN	SYBR	None	1.28595			20.1138	20.1138			-6.26926				-0.362835	TRUE	0.254377	TRUE	3	14	1	82.4424				N
D3	3-4	B-actin	UNKNOWN	SYBR	None	1.40054			20.3401	20.3401			-6.39241				-0.485985	TRUE	0.254377	TRUE	3	15	1	82.9607				N
D4	3-5	B-actin	UNKNOWN	SYBR	None	0.503933			20.8418	20.8418			-4.91773				0.988697	TRUE	0.254377	TRUE	3	15	1	82.788				N
D5	3-6	B-actin	UNKNOWN	SYBR	None	0.651878			19.9457	19.9457			-5.2891				0.617327	TRUE	0.254377	TRUE	3	14	1	82.9607				N
D6	4-1	B-actin	UNKNOWN	SYBR	None	1.18384			20.5493	20.5493			-6.1499				-0.243471	TRUE	0.254377	TRUE	3	15	1	82.9607				N
D7	4-2	B-actin	UNKNOWN	SYBR	None	1.59815			20.7535	20.7535			-6.58283				-0.676401	TRUE	0.254377	TRUE	3	15	1	83.4791				N
D8	4-3	B-actin	UNKNOWN	SYBR	None	0.892197			20.896	20.896			-5.74186				0.164566	TRUE	0.254377	TRUE	3	15	1	83.1335				N
D9	4-4	B-actin	UNKNOWN	SYBR	None	0.855829			19.7458	19.7458			-5.68182				0.224606	TRUE	0.254377	TRUE	3	14	1	82.9607				N
D10	4-5	B-actin	UNKNOWN	SYBR	None	0.283226			20.6567	20.6567			-4.08646				1.81997	TRUE	0.254377	TRUE	3	15	1	82.788				N
D11	5-2	B-actin	UNKNOWN	SYBR	None	139.403			18.3789	18.3789			-13.0296				-7.12312	TRUE	0.254377	TRUE	3	13	1	82.788				N
D12	5-3	B-actin	UNKNOWN	SYBR	None	56.7272			20.1917	20.1917			-11.7324				-5.82597	TRUE	0.254377	TRUE	3	15	1	82.6152				N
E1	5-4	M1	UNKNOWN	SYBR	None				31.4109	31.4109								TRUE	0.237306	TRUE	3	26	1	84.3429				N
E2	5-5	M1	UNKNOWN	SYBR	None				32.7997	32.7997								TRUE	0.237306	TRUE	3	27	1	84.5157				N
E3	5-6	M1	UNKNOWN	SYBR	None				31.5088	31.5088								TRUE	0.237306	TRUE	3	26	1	84.5157				N
E4	5-7	M1	UNKNOWN	SYBR	None				32.1994	32.1994								TRUE	0.237306	TRUE	3	27	1	84.8613				N
E5	6-1	M1	UNKNOWN	SYBR	None				32.5143	32.5143								TRUE	0.237306	TRUE	3	27	1	85.034				N
E6	6-2	M1	UNKNOWN	SYBR	None				33.6378	33.6378								TRUE	0.237306	TRUE	3	28	1	84.8613				N
E7	6-3	M1	UNKNOWN	SYBR	None				30.9743	30.9743								TRUE	0.237306	TRUE	3	26	1	84.8613				N
E8	6-4	M1	UNKNOWN	SYBR	None				30.2313	30.2313								TRUE	0.237306	TRUE	3	25	1	85.034				N
E9	6-5	M1	UNKNOWN	SYBR	None				31.5288	31.5288								TRUE	0.237306	TRUE	3	26	1	84.8613				N
E10	6-6	M1	UNKNOWN	SYBR	None				30.9889	30.9889								TRUE	0.237306	TRUE	3	26	1	84.8613				N
F1	5-4	B-actin	UNKNOWN	SYBR	None	33.1867			20.452	20.452			-10.959				-5.05253	TRUE	0.254377	TRUE	3	15	1	82.0969				N
F2	5-5	B-actin	UNKNOWN	SYBR	None	33.4351			21.8299	21.8299			-10.9697				-5.06329	TRUE	0.254377	TRUE	3	16	1	82.4424				N
F3	5-6	B-actin	UNKNOWN	SYBR	None	11.8439			22.0363	22.0363			-9.47251				-3.56608	TRUE	0.254377	TRUE	3	16	1	82.4424				N
F4	5-7	B-actin	UNKNOWN	SYBR	None	24.0933			21.7024	21.7024			-10.497				-4.59056	TRUE	0.254377	TRUE	3	16	1	82.6152				N
F5	6-1	B-actin	UNKNOWN	SYBR	None	24.4638			21.9953	21.9953			-10.519				-4.61258	TRUE	0.254377	TRUE	3	17	1	82.788				N
F6	6-2	B-actin	UNKNOWN	SYBR	None	35.9549			22.5632	22.5632			-11.0745				-5.16812	TRUE	0.254377	TRUE	3	17	1	82.9607				N
F7	6-3	B-actin	UNKNOWN	SYBR	None	14.4606			21.2139	21.2139			-9.76048				-3.85406	TRUE	0.254377	TRUE	3	16	1	82.788				N
F8	6-4	B-actin	UNKNOWN	SYBR	None	10.4427			20.9405	20.9405			-9.29085				-3.38442	TRUE	0.254377	TRUE	3	15	1	82.9607				N
F9	6-5	B-actin	UNKNOWN	SYBR	None	25.3369			20.9592	20.9592			-10.5696				-4.66317	TRUE	0.254377	TRUE	3	15	1	82.9607				N
F10	6-6	B-actin	UNKNOWN	SYBR	None	9.3435			21.8585	21.8585			-9.13039				-3.22396	TRUE	0.254377	TRUE	3	16	1	82.788				N
G1	1-1	B-actin	UNKNOWN	SYBR	None	1			19.7192	19.7192			-5.90643				0	TRUE	0.254377	TRUE	3	14	1	82.0969				N
G2	1-2	B-actin	UNKNOWN	SYBR	None	2.04027			19.9244	19.9244			-6.93519				-1.02876	TRUE	0.254377	TRUE	3	14	1	82.4424				N
G3	1-3	B-actin	UNKNOWN	SYBR	None	0.809229			20.8806	20.8806			-5.60105				0.30538	TRUE	0.254377	TRUE	3	16	1	82.4424				N
G4	1-4	B-actin	UNKNOWN	SYBR	None	1.1216			20.7721	20.7721			-6.07199				-0.16556	TRUE	0.254377	TRUE	3	15	1	82.6152				N
G5	1-5	B-actin	UNKNOWN	SYBR	None	0.337577			20.9691	20.9691			-4.33972				1.56671	TRUE	0.254377	TRUE	3	15	1	82.788				N
G6	1-6	B-actin	UNKNOWN	SYBR	None	0.260653			19.7257	19.7257			-3.96663				1.9398	TRUE	0.254377	TRUE	3	14	1	82.6152				N
G7	2-1	B-actin	UNKNOWN	SYBR	None	1.24787			19.9786	19.9786			-6.22589				-0.319464	TRUE	0.254377	TRUE	3	14	1	82.788				N
G8	2-2	B-actin	UNKNOWN	SYBR	None	1.81371			20.1554	20.1554			-6.76537				-0.858944	TRUE	0.254377	TRUE	3	15	1	82.9607				N
G9	2-3	B-actin	UNKNOWN	SYBR	None	1.03459			20.4221	20.4221			-5.95549				-0.0490627	TRUE	0.254377	TRUE	3	15	1	82.6152				N
G10	2-4	B-actin	UNKNOWN	SYBR	None	0.431709			20.2762	20.2762			-4.69456				1.21187	TRUE	0.254377	TRUE	3	15	1	82.9607				N
G11	2-5	B-actin	UNKNOWN	SYBR	None	0.210712			21.3752	21.3752			-3.65978				2.24665	TRUE	0.254377	TRUE	3	16	1	82.4424				N
G12	3-1	B-actin	UNKNOWN	SYBR	None	2.03866			20.6009	20.6009			-6.93405				-1.02762	TRUE	0.254377	TRUE	3	15	1	82.4424				N
Analysis Type	Singleplex
Endogenous Control	M1
RQ Min/Max Confidence Level	95.0
Reference Sample	1-1
