# Supplementary material for: CgMyD88s Serves as an Innate Immune System Plug During Ostreid Herpesvirus 1 Infection in the Pacific Oyster (Crassostrea gigas)
Source: Front Immunol. 2020 Jul 14;11:1247. doi: 10.3389/fimmu.2020.01247 (PMC7381170; doi:10.3389/fimmu.2020.01247)
Supplement: Supplementary file 3 [file Data_Sheet_1.ZIP › original data/20160419-2_data.xls]

## Sheet: Results
Block Type	96fast
Chemistry	SYBR_GREEN
Experiment File Name	D:\user_program\txy\20160419-BD-OSHV-PBS-1.eds
Experiment Run End Time	2016-4-19 10:47:43 AM GMT-08:00
Instrument Type	sds7500fast
Passive Reference	ROX
Well	Sample Name	Target Name	Task	Reporter	Quencher	RQ	RQ Min	RQ Max	Cт	Cт Mean	Cт SD	ΔCт	ΔCт Mean	ΔCт SE	HK Control ΔCт Mean	HK Control ΔCт SE	ΔΔCт	Automatic Ct Threshold	Ct Threshold	Automatic Baseline	Baseline Start	Baseline End	Efficiency	Tm1	Tm2	Tm3	Comments	HIGHSD	NOAMP	EXPFAIL	MTP
A1	GL-PBS-0h	MyD88-1	UNKNOWN	SYBR	None				26.6475	26.7086	0.0782346							TRUE	0.248053	TRUE	3	21	1	81.1891				N	N	N	N
A2	GL-PBS-0h	MyD88-1	UNKNOWN	SYBR	None				26.7968	26.7086	0.0782346							TRUE	0.248053	TRUE	3	22	1	81.1891				N	N	N	N
A3	GL-PBS-0h	MyD88-1	UNKNOWN	SYBR	None				26.6815	26.7086	0.0782346							TRUE	0.248053	TRUE	3	21	1	81.3601				N	N	N	N
A4	GL-PBS-3h	MyD88-1	UNKNOWN	SYBR	None				25.2151	25.2096	0.0322637							TRUE	0.248053	TRUE	3	20	1	81.7021				N	N	N	N
A5	GL-PBS-3h	MyD88-1	UNKNOWN	SYBR	None				25.1749	25.2096	0.0322637							TRUE	0.248053	TRUE	3	20	1	81.7021				N	N	N	N
A6	GL-PBS-3h	MyD88-1	UNKNOWN	SYBR	None				25.2387	25.2096	0.0322637							TRUE	0.248053	TRUE	3	20	1	81.8731				N	N	N	N
A7	GL-PBS-6h	MyD88-1	UNKNOWN	SYBR	None				25.7222	25.6575	0.0717246							TRUE	0.248053	TRUE	3	20	1	81.7021				N	N	N	N
A8	GL-PBS-6h	MyD88-1	UNKNOWN	SYBR	None				25.6699	25.6575	0.0717246							TRUE	0.248053	TRUE	3	20	1	81.7021				N	N	N	N
A9	GL-PBS-6h	MyD88-1	UNKNOWN	SYBR	None				25.5804	25.6575	0.0717246							TRUE	0.248053	TRUE	3	20	1	81.7021				N	N	N	N
A10	GL-PBS-12h	MyD88-1	UNKNOWN	SYBR	None				25.2037	25.199	0.0204225							TRUE	0.248053	TRUE	3	20	1	81.5311				N	N	N	N
A11	GL-PBS-12h	MyD88-1	UNKNOWN	SYBR	None				25.2167	25.199	0.0204225							TRUE	0.248053	TRUE	3	20	1	81.5311				N	N	N	N
A12	GL-PBS-12h	MyD88-1	UNKNOWN	SYBR	None				25.1767	25.199	0.0204225							TRUE	0.248053	TRUE	3	20	1	81.5311				N	N	N	N
B1	GL-PBS-0h	12725	UNKNOWN	SYBR	None	1	0.782696	1.27763	27.0584	27.1074	0.206166		0.39876	0.127312			0	TRUE	0.231234	TRUE	3	22	1	79.1373				N	N	N	N
B2	GL-PBS-0h	12725	UNKNOWN	SYBR	None	1	0.782696	1.27763	26.9301	27.1074	0.206166		0.39876	0.127312			0	TRUE	0.231234	TRUE	3	21	1	79.3083				N	N	N	N
B3	GL-PBS-0h	12725	UNKNOWN	SYBR	None	1	0.782696	1.27763	27.3336	27.1074	0.206166		0.39876	0.127312			0	TRUE	0.231234	TRUE	3	21	1	79.4793				N	N	N	N
B4	GL-PBS-3h	12725	UNKNOWN	SYBR	None	3.60633	3.39807	3.82736	23.7886	23.7578	0.0427209		-1.45177	0.0309086			-1.85053	TRUE	0.231234	TRUE	3	18	1	79.6503				N	N	N	N
B5	GL-PBS-3h	12725	UNKNOWN	SYBR	None	3.60633	3.39807	3.82736	23.7757	23.7578	0.0427209		-1.45177	0.0309086			-1.85053	TRUE	0.231234	TRUE	3	18	1	79.6503				N	N	N	N
B6	GL-PBS-3h	12725	UNKNOWN	SYBR	None	3.60633	3.39807	3.82736	23.709	23.7578	0.0427209		-1.45177	0.0309086			-1.85053	TRUE	0.231234	TRUE	3	18	1	79.8212				N	N	N	N
B7	GL-PBS-6h	12725	UNKNOWN	SYBR	None	1.61731	1.48771	1.75821	25.3866	25.3627	0.0225183		-0.294838	0.0434031			-0.693598	TRUE	0.231234	TRUE	3	20	1	79.8212				N	N	N	N
B8	GL-PBS-6h	12725	UNKNOWN	SYBR	None	1.61731	1.48771	1.75821	25.3596	25.3627	0.0225183		-0.294838	0.0434031			-0.693598	TRUE	0.231234	TRUE	3	20	1	79.8212				N	N	N	N
B9	GL-PBS-6h	12725	UNKNOWN	SYBR	None	1.61731	1.48771	1.75821	25.3419	25.3627	0.0225183		-0.294838	0.0434031			-0.693598	TRUE	0.231234	TRUE	3	20	1	79.8212				N	N	N	N
B10	GL-PBS-12h	12725	UNKNOWN	SYBR	None	7.06003	6.84093	7.28616	25.0396	25.6823	0.019698		-2.42091	0.0163818			-2.81967	TRUE	0.231234	TRUE	3	17	1	79.6503				Y	N	N	N
B11	GL-PBS-12h	12725	UNKNOWN	SYBR	None	7.06003	6.84093	7.28616	26.0129	26.6823	0.019698		-2.42091	0.0163818			-2.81967	TRUE	0.231234	TRUE	3	17	1	79.6503				Y	N	N	N
B12	GL-PBS-12h	12725	UNKNOWN	SYBR	None	7.06003	6.84093	7.28616	26.0109	27.6823	0.019698		-2.42091	0.0163818			-2.81967	TRUE	0.231234	TRUE	3	18	1	79.4793				Y	N	N	N
C1	GL-PBS-0h	B-actin	UNKNOWN	SYBR	None	1	0.884438	1.13066	20.3176	20.4077	0.0780693		-6.30098	0.0638108			0	TRUE	0.257085	TRUE	3	15	1	82.215				N	N	N	N
C2	GL-PBS-0h	B-actin	UNKNOWN	SYBR	None	1	0.884438	1.13066	20.4488	20.4077	0.0780693		-6.30098	0.0638108			0	TRUE	0.257085	TRUE	3	15	1	82.557				N	N	N	N
C3	GL-PBS-0h	B-actin	UNKNOWN	SYBR	None	1	0.884438	1.13066	20.4566	20.4077	0.0780693		-6.30098	0.0638108			0	TRUE	0.257085	TRUE	3	15	1	82.728				N	N	N	N
C4	GL-PBS-3h	B-actin	UNKNOWN	SYBR	None	2.85667	2.74802	2.96961	17.3981	17.3942	0.0132976		-7.81531	0.0201476			-1.51433	TRUE	0.257085	TRUE	3	12	1	82.728				N	N	N	N
C5	GL-PBS-3h	B-actin	UNKNOWN	SYBR	None	2.85667	2.74802	2.96961	17.4052	17.3942	0.0132976		-7.81531	0.0201476			-1.51433	TRUE	0.257085	TRUE	3	12	1	82.728				N	N	N	N
C6	GL-PBS-3h	B-actin	UNKNOWN	SYBR	None	2.85667	2.74802	2.96961	17.3794	17.3942	0.0132976		-7.81531	0.0201476			-1.51433	TRUE	0.257085	TRUE	3	12	1	82.728				N	N	N	N
C7	GL-PBS-6h	B-actin	UNKNOWN	SYBR	None	4.16374	3.84396	4.51013	17.2941	17.2987	0.00531371		-8.35886	0.0415237			-2.05788	TRUE	0.257085	TRUE	3	12	1	82.899				N	N	N	N
C8	GL-PBS-6h	B-actin	UNKNOWN	SYBR	None	4.16374	3.84396	4.51013	17.3045	17.2987	0.00531371		-8.35886	0.0415237			-2.05788	TRUE	0.257085	TRUE	3	12	1	82.899				N	N	N	N
C9	GL-PBS-6h	B-actin	UNKNOWN	SYBR	None	4.16374	3.84396	4.51013	17.2975	17.2987	0.00531371		-8.35886	0.0415237			-2.05788	TRUE	0.257085	TRUE	3	12	1	82.728				N	N	N	N
C10	GL-PBS-12h	B-actin	UNKNOWN	SYBR	None	3.58733	3.46572	3.71321	17.0698	17.0551	0.0233751		-8.14389	0.0179209			-1.84291	TRUE	0.257085	TRUE	3	12	1	82.728				N	N	N	N
C11	GL-PBS-12h	B-actin	UNKNOWN	SYBR	None	3.58733	3.46572	3.71321	17.0674	17.0551	0.0233751		-8.14389	0.0179209			-1.84291	TRUE	0.257085	TRUE	3	12	1	82.557				N	N	N	N
C12	GL-PBS-12h	B-actin	UNKNOWN	SYBR	None	3.58733	3.46572	3.71321	17.0282	17.0551	0.0233751		-8.14389	0.0179209			-1.84291	TRUE	0.257085	TRUE	3	11	1	82.386				N	N	N	N
D1	GL-PBS-24h	MyD88-1	UNKNOWN	SYBR	None				33.5587	33.5913	0.448719							TRUE	0.248053	TRUE	3	28	1	81.5311				N	N	N	N
D2	GL-PBS-24h	MyD88-1	UNKNOWN	SYBR	None				33.1599	33.5913	0.448719							TRUE	0.248053	TRUE	3	28	1	81.7021				N	N	N	N
D3	GL-PBS-24h	MyD88-1	UNKNOWN	SYBR	None				34.0555	33.5913	0.448719							TRUE	0.248053	TRUE	3	29	1	81.8731				N	N	N	N
D4	GL-PBS-48h	MyD88-1	UNKNOWN	SYBR	None				34.6905	34.6651	0.0389019							TRUE	0.248053	TRUE	3	29	1	81.8731				N	N	N	N
D5	GL-PBS-48h	MyD88-1	UNKNOWN	SYBR	None				34.6019	34.6651	0.0389019							TRUE	0.248053	TRUE	3	29	1	82.044				N	N	N	N
D6	GL-PBS-48h	MyD88-1	UNKNOWN	SYBR	None				34.6104	34.6651	0.0389019							TRUE	0.248053	TRUE	3	39	1	61.8679	77.5984			N	N	N	N
D7	GL-PBS-72	MyD88-1	UNKNOWN	SYBR	None				23.9288	23.9299	0.00599422							TRUE	0.248053	TRUE	3	18	1	82.215				N	N	N	N
D8	GL-PBS-72	MyD88-1	UNKNOWN	SYBR	None				23.9364	23.9299	0.00599422							TRUE	0.248053	TRUE	3	18	1	82.215				N	N	N	N
D9	GL-PBS-72	MyD88-1	UNKNOWN	SYBR	None				23.9246	23.9299	0.00599422							TRUE	0.248053	TRUE	3	19	1	82.215				N	N	N	N
D10	GL-OSHV-0h	MyD88-1	UNKNOWN	SYBR	None				30.932	30.2747	0.0418217							TRUE	0.248053	TRUE	3	20	1	82.044				Y	N	N	N
D11	GL-OSHV-0h	MyD88-1	UNKNOWN	SYBR	None				30.9702	30.2747	0.0418217							TRUE	0.248053	TRUE	3	20	1	81.8731				Y	N	N	N
D12	GL-OSHV-0h	MyD88-1	UNKNOWN	SYBR	None				28.9218	30.2747	0.0418217							TRUE	0.248053	TRUE	3	20	1	81.7021				Y	N	N	N
E1	GL-PBS-24h	12725	UNKNOWN	SYBR	None	1.08953	0.587983	2.0189	33.9878	33.8664	0.32683		0.275054	0.320503			-0.123707	TRUE	0.231234	TRUE	3	28	1	79.4793				N	N	N	N
E2	GL-PBS-24h	12725	UNKNOWN	SYBR	None	1.08953	0.587983	2.0189	34.1152	33.8664	0.32683		0.275054	0.320503			-0.123707	TRUE	0.231234	TRUE	3	29	1	79.6503				N	N	N	N
E3	GL-PBS-24h	12725	UNKNOWN	SYBR	None	1.08953	0.587983	2.0189	33.4962	33.8664	0.32683		0.275054	0.320503			-0.123707	TRUE	0.231234	TRUE	3	28	1	79.8212				N	N	N	N
E4	GL-PBS-48h	12725	UNKNOWN	SYBR	None	1.62699	0.776929	3.40714	34.7243	34.3616	0.0463523		-0.303446	0.384071			-0.702207	TRUE	0.231234	TRUE	3	29	1	79.8212				N	N	N	N
E5	GL-PBS-48h	12725	UNKNOWN	SYBR	None	1.62699	0.776929	3.40714	33.5958	34.3616	0.0463523		-0.303446	0.384071			-0.702207	TRUE	0.231234	TRUE	3	28	1	79.8212				N	N	N	N
E6	GL-PBS-48h	12725	UNKNOWN	SYBR	None	1.62699	0.776929	3.40714	34.7648	34.3616	0.0463523		-0.303446	0.384071			-0.702207	TRUE	0.231234	TRUE	3	30	1	79.8212				N	N	N	N
E7	GL-PBS-72	12725	UNKNOWN	SYBR	None	4.4085	4.3584	4.45919	22.1787	22.1884	0.008361		-1.74153	0.00593961			-2.14029	TRUE	0.231234	TRUE	3	17	1	80.1632				N	N	N	N
E8	GL-PBS-72	12725	UNKNOWN	SYBR	None	4.4085	4.3584	4.45919	22.1931	22.1884	0.008361		-1.74153	0.00593961			-2.14029	TRUE	0.231234	TRUE	3	17	1	79.9922				N	N	N	N
E9	GL-PBS-72	12725	UNKNOWN	SYBR	None	4.4085	4.3584	4.45919	22.1934	22.1884	0.008361		-1.74153	0.00593961			-2.14029	TRUE	0.231234	TRUE	3	17	1	79.9922				N	N	N	N
E10	GL-OSHV-0h	12725	UNKNOWN	SYBR	None	6.14399	5.79871	6.50984	23.4495	23.4849	0.0309961		-2.22042	0.0300545			-2.61918	TRUE	0.231234	TRUE	3	18	1	79.9922				N	N	N	N
E11	GL-OSHV-0h	12725	UNKNOWN	SYBR	None	6.14399	5.79871	6.50984	23.5075	23.4849	0.0309961		-2.22042	0.0300545			-2.61918	TRUE	0.231234	TRUE	3	18	1	79.8212				N	N	N	N
E12	GL-OSHV-0h	12725	UNKNOWN	SYBR	None	6.14399	5.79871	6.50984	23.4975	23.4849	0.0309961		-2.22042	0.0300545			-2.61918	TRUE	0.231234	TRUE	3	18	1	79.6503				N	N	N	N
F1	GL-PBS-24h	B-actin	UNKNOWN	SYBR	None	4.57139	2.7737	7.5342	25.0682	25.0977	0.0293035		-8.49361	0.25962			-2.19263	TRUE	0.257085	TRUE	3	20	1	82.215				N	N	N	N
F2	GL-PBS-24h	B-actin	UNKNOWN	SYBR	None	4.57139	2.7737	7.5342	25.1268	25.0977	0.0293035		-8.49361	0.25962			-2.19263	TRUE	0.257085	TRUE	3	20	1	82.386				N	N	N	N
F3	GL-PBS-24h	B-actin	UNKNOWN	SYBR	None	4.57139	2.7737	7.5342	25.0983	25.0977	0.0293035		-8.49361	0.25962			-2.19263	TRUE	0.257085	TRUE	3	20	1	82.557				N	N	N	N
F4	GL-PBS-48h	B-actin	UNKNOWN	SYBR	None	1.07944	1.02156	1.1406	28.243	28.2538	0.0137918		-6.41126	0.0286371			-0.110285	TRUE	0.257085	TRUE	3	23	1	82.728				N	N	N	N
F5	GL-PBS-48h	B-actin	UNKNOWN	SYBR	None	1.07944	1.02156	1.1406	28.2693	28.2538	0.0137918		-6.41126	0.0286371			-0.110285	TRUE	0.257085	TRUE	3	23	1	82.728				N	N	N	N
F6	GL-PBS-48h	B-actin	UNKNOWN	SYBR	None	1.07944	1.02156	1.1406	28.2492	28.2538	0.0137918		-6.41126	0.0286371			-0.110285	TRUE	0.257085	TRUE	3	23	1	82.899				N	N	N	N
F7	GL-PBS-72	B-actin	UNKNOWN	SYBR	None	1.1912	1.16697	1.21592	17.3565	17.3765	0.0174923		-6.55339	0.0106757			-0.252412	TRUE	0.257085	TRUE	3	12	1	82.899				N	N	N	N
F8	GL-PBS-72	B-actin	UNKNOWN	SYBR	None	1.1912	1.16697	1.21592	17.3886	17.3765	0.0174923		-6.55339	0.0106757			-0.252412	TRUE	0.257085	TRUE	3	12	1	82.899				N	N	N	N
F9	GL-PBS-72	B-actin	UNKNOWN	SYBR	None	1.1912	1.16697	1.21592	17.3845	17.3765	0.0174923		-6.55339	0.0106757			-0.252412	TRUE	0.257085	TRUE	3	12	1	82.899				N	N	N	N
F10	GL-OSHV-0h	B-actin	UNKNOWN	SYBR	None	1.41945	1.30687	1.54173	18.8653	18.899	0.0614976		-6.80631	0.042938			-0.505335	TRUE	0.257085	TRUE	3	13	1	82.899				N	N	N	N
F11	GL-OSHV-0h	B-actin	UNKNOWN	SYBR	None	1.41945	1.30687	1.54173	18.8616	18.899	0.0614976		-6.80631	0.042938			-0.505335	TRUE	0.257085	TRUE	3	13	1	82.728				N	N	N	N
F12	GL-OSHV-0h	B-actin	UNKNOWN	SYBR	None	1.41945	1.30687	1.54173	18.9699	18.899	0.0614976		-6.80631	0.042938			-0.505335	TRUE	0.257085	TRUE	3	13	1	82.557				N	N	N	N
G1	GL-OSHV-3h	MyD88-1	UNKNOWN	SYBR	None				25.0193	25.6829	0.0191546							TRUE	0.248053	TRUE	3	21	1	81.3601				Y	N	N	N
G2	GL-OSHV-3h	MyD88-1	UNKNOWN	SYBR	None				26.0103	25.6829	0.0191546							TRUE	0.248053	TRUE	3	21	1	81.7021				Y	N	N	N
G3	GL-OSHV-3h	MyD88-1	UNKNOWN	SYBR	None				26.0193	25.6829	0.0191546							TRUE	0.248053	TRUE	3	21	1	81.7021				Y	N	N	N
G4	GL-OSHV-3h	B-actin	UNKNOWN	SYBR	None	2.99038	2.88994	3.09432	18.3313	18.3039	0.0240555		-7.88131	0.0177536			-1.58033	TRUE	0.257085	TRUE	3	13	1	82.557				N	N	N	N
G5	GL-OSHV-3h	B-actin	UNKNOWN	SYBR	None	2.99038	2.88994	3.09432	18.2939	18.3039	0.0240555		-7.88131	0.0177536			-1.58033	TRUE	0.257085	TRUE	3	13	1	82.557				N	N	N	N
G6	GL-OSHV-3h	B-actin	UNKNOWN	SYBR	None	2.99038	2.88994	3.09432	18.2864	18.3039	0.0240555		-7.88131	0.0177536			-1.58033	TRUE	0.257085	TRUE	3	13	1	82.728				N	N	N	N
G7	GL-OSHV-6h	12725	UNKNOWN	SYBR	None	1.04538	0.970496	1.12604	26.005	25.7053	0.0541016		0.334733	0.0386228			-0.0640278	TRUE	0.231234	TRUE	3	22	1	79.8212				Y	N	N	N
G8	GL-OSHV-6h	12725	UNKNOWN	SYBR	None	1.04538	0.970496	1.12604	26.0606	25.7053	0.0541016		0.334733	0.0386228			-0.0640278	TRUE	0.231234	TRUE	3	21	1	79.8212				Y	N	N	N
G9	GL-OSHV-6h	12725	UNKNOWN	SYBR	None	1.04538	0.970496	1.12604	25.0503	25.7053	0.0541016		0.334733	0.0386228			-0.0640278	TRUE	0.231234	TRUE	3	22	1	79.8212				Y	N	N	N
H1	GL-OSHV-3h	12725	UNKNOWN	SYBR	None	3.38041	3.17877	3.59483	24.88	24.8267	0.051932		-1.35844	0.0319574			-1.7572	TRUE	0.231234	TRUE	3	19	1	79.1373				N	N	N	N
H2	GL-OSHV-3h	12725	UNKNOWN	SYBR	None	3.38041	3.17877	3.59483	24.824	24.8267	0.051932		-1.35844	0.0319574			-1.7572	TRUE	0.231234	TRUE	3	19	1	79.3083				N	N	N	N
H3	GL-OSHV-3h	12725	UNKNOWN	SYBR	None	3.38041	3.17877	3.59483	24.7762	24.8267	0.051932		-1.35844	0.0319574			-1.7572	TRUE	0.231234	TRUE	3	19	1	79.3083				N	N	N	N
H4	GL-OSHV-6h	MyD88-1	UNKNOWN	SYBR	None				26.5504	26.5547	0.0393469							TRUE	0.248053	TRUE	3	21	1	81.5311				N	N	N	N
H5	GL-OSHV-6h	MyD88-1	UNKNOWN	SYBR	None				26.596	26.5547	0.0393469							TRUE	0.248053	TRUE	3	21	1	81.7021				N	N	N	N
H6	GL-OSHV-6h	MyD88-1	UNKNOWN	SYBR	None				26.5176	26.5547	0.0393469							TRUE	0.248053	TRUE	3	21	1	81.7021				N	N	N	N
H7	GL-OSHV-6h	B-actin	UNKNOWN	SYBR	None	0.628935	0.600734	0.65846	20.9087	20.9227	0.0125134		-5.63196	0.0238381			0.669017	TRUE	0.257085	TRUE	3	15	1	82.728				N	N	N	N
H8	GL-OSHV-6h	B-actin	UNKNOWN	SYBR	None	0.628935	0.600734	0.65846	20.9267	20.9227	0.0125134		-5.63196	0.0238381			0.669017	TRUE	0.257085	TRUE	3	15	1	82.557				N	N	N	N
H9	GL-OSHV-6h	B-actin	UNKNOWN	SYBR	None	0.628935	0.600734	0.65846	20.9327	20.9227	0.0125134		-5.63196	0.0238381			0.669017	TRUE	0.257085	TRUE	3	15	1	82.557				N	N	N	N
Analysis Type	Singleplex
Endogenous Control	MyD88-1
RQ Min/Max Confidence Level	95.0
Reference Sample	GL-PBS-0h
