# Supplementary material for: CgMyD88s Serves as an Innate Immune System Plug During Ostreid Herpesvirus 1 Infection in the Pacific Oyster (Crassostrea gigas)
Source: Front Immunol. 2020 Jul 14;11:1247. doi: 10.3389/fimmu.2020.01247 (PMC7381170; doi:10.3389/fimmu.2020.01247)
Supplement: Supplementary file 3 [file Data_Sheet_1.ZIP › original data/20160419-_data.xls]

## Sheet: Results
Block Type	96fast
Chemistry	SYBR_GREEN
Experiment File Name	D:\user_program\txy\20160419-2BD-OSHV.eds
Experiment Run End Time	2016-4-19 15:07:09 PM GMT-08:00
Instrument Type	sds7500fast
Passive Reference	ROX
Well	Sample Name	Target Name	Task	Reporter	Quencher	RQ	RQ Min	RQ Max	Cт	Cт Mean	Cт SD	ΔCт	ΔCт Mean	ΔCт SE	HK Control ΔCт Mean	HK Control ΔCт SE	ΔΔCт	Automatic Ct Threshold	Ct Threshold	Automatic Baseline	Baseline Start	Baseline End	Efficiency	Tm1	Tm2	Tm3	Comments
A1	BD-OSHV-PBS-0h	MyD88-2	UNKNOWN	SYBR	None				25.4303	25.443	0.0308182							TRUE	0.252839	TRUE	3	20	1	81.2047
A2	BD-OSHV-PBS-0h	MyD88-2	UNKNOWN	SYBR	None				25.4206	25.443	0.0308182							TRUE	0.252839	TRUE	3	20	1	81.2047
A3	BD-OSHV-PBS-0h	MyD88-2	UNKNOWN	SYBR	None				25.4782	25.443	0.0308182							TRUE	0.252839	TRUE	3	20	1	81.3772
A4	BD-OSHV-PBS-3h	MyD88-2	UNKNOWN	SYBR	None				25.9132	25.8996	0.0367673							TRUE	0.252839	TRUE	3	21	1	81.5497
A5	BD-OSHV-PBS-3h	MyD88-2	UNKNOWN	SYBR	None				25.858	25.8996	0.0367673							TRUE	0.252839	TRUE	3	20	1	81.5497
A6	BD-OSHV-PBS-3h	MyD88-2	UNKNOWN	SYBR	None				25.9277	25.8996	0.0367673							TRUE	0.252839	TRUE	3	20	1	81.7223
A7	BD-OSHV-PBS-6h	MyD88-2	UNKNOWN	SYBR	None				25.9517	25.9574	0.00663329							TRUE	0.252839	TRUE	3	21	1	81.7223
A8	BD-OSHV-PBS-6h	MyD88-2	UNKNOWN	SYBR	None				25.9647	25.9574	0.00663329							TRUE	0.252839	TRUE	3	20	1	81.7223
A9	BD-OSHV-PBS-6h	MyD88-2	UNKNOWN	SYBR	None				25.9559	25.9574	0.00663329							TRUE	0.252839	TRUE	3	21	1	81.7223
A10	BD-OSHV-PBS-12h	MyD88-2	UNKNOWN	SYBR	None				25.7422	25.7827	0.0457496							TRUE	0.252839	TRUE	3	20	1	81.5497
A11	BD-OSHV-PBS-12h	MyD88-2	UNKNOWN	SYBR	None				25.8324	25.7827	0.0457496							TRUE	0.252839	TRUE	3	21	1	81.5497
A12	BD-OSHV-PBS-12h	MyD88-2	UNKNOWN	SYBR	None				25.7737	25.7827	0.0457496							TRUE	0.252839	TRUE	3	20	1	81.3772
B1	BD-OSHV-PBS-0h	B-actin	UNKNOWN	SYBR	None	1	0.938026	1.06607	19.8575	19.9119	0.0486393		-5.53114	0.0332442			0	TRUE	0.28727	TRUE	3	14	1	82.2399
B2	BD-OSHV-PBS-0h	B-actin	UNKNOWN	SYBR	None	1	0.938026	1.06607	19.927	19.9119	0.0486393		-5.53114	0.0332442			0	TRUE	0.28727	TRUE	3	14	1	82.4124
B3	BD-OSHV-PBS-0h	B-actin	UNKNOWN	SYBR	None	1	0.938026	1.06607	19.9512	19.9119	0.0486393		-5.53114	0.0332442			0	TRUE	0.28727	TRUE	3	14	1	82.4124
B4	BD-OSHV-PBS-3h	B-actin	UNKNOWN	SYBR	None	1.33144	1.27247	1.39314	19.9625	19.9555	0.0176176		-5.94413	0.0235387			-0.412991	TRUE	0.28727	TRUE	3	14	1	82.585
B5	BD-OSHV-PBS-3h	B-actin	UNKNOWN	SYBR	None	1.33144	1.27247	1.39314	19.9685	19.9555	0.0176176		-5.94413	0.0235387			-0.412991	TRUE	0.28727	TRUE	3	14	1	82.585
B6	BD-OSHV-PBS-3h	B-actin	UNKNOWN	SYBR	None	1.33144	1.27247	1.39314	19.9355	19.9555	0.0176176		-5.94413	0.0235387			-0.412991	TRUE	0.28727	TRUE	3	14	1	82.7575
B7	BD-OSHV-PBS-6h	B-actin	UNKNOWN	SYBR	None	1.20596	1.16853	1.2446	20.1735	20.1561	0.0275926		-5.80133	0.0163845			-0.270187	TRUE	0.28727	TRUE	3	14	1	82.9301
B8	BD-OSHV-PBS-6h	B-actin	UNKNOWN	SYBR	None	1.20596	1.16853	1.2446	20.1706	20.1561	0.0275926		-5.80133	0.0163845			-0.270187	TRUE	0.28727	TRUE	3	14	1	82.9301
B9	BD-OSHV-PBS-6h	B-actin	UNKNOWN	SYBR	None	1.20596	1.16853	1.2446	20.1243	20.1561	0.0275926		-5.80133	0.0163845			-0.270187	TRUE	0.28727	TRUE	3	14	1	82.9301
B10	BD-OSHV-PBS-12h	B-actin	UNKNOWN	SYBR	None	1.67745	1.5913	1.76826	19.513	19.5053	0.0125877		-6.27741	0.0273951			-0.74627	TRUE	0.28727	TRUE	3	14	1	82.585
B11	BD-OSHV-PBS-12h	B-actin	UNKNOWN	SYBR	None	1.67745	1.5913	1.76826	19.5122	19.5053	0.0125877		-6.27741	0.0273951			-0.74627	TRUE	0.28727	TRUE	3	14	1	82.585
B12	BD-OSHV-PBS-12h	B-actin	UNKNOWN	SYBR	None	1.67745	1.5913	1.76826	19.4908	19.5053	0.0125877		-6.27741	0.0273951			-0.74627	TRUE	0.28727	TRUE	3	14	1	82.4124
C1	BD-OSHV-PBS-24h	MyD88-2	UNKNOWN	SYBR	None				25.241	25.3035	0.0567394							TRUE	0.252839	TRUE	3	20	1	81.3772
C2	BD-OSHV-PBS-24h	MyD88-2	UNKNOWN	SYBR	None				25.3518	25.3035	0.0567394							TRUE	0.252839	TRUE	3	20	1	81.7223
C3	BD-OSHV-PBS-24h	MyD88-2	UNKNOWN	SYBR	None				25.3176	25.3035	0.0567394							TRUE	0.252839	TRUE	3	20	1	81.7223
C4	BD-OSHV-PBS-48h	MyD88-2	UNKNOWN	SYBR	None				24.7697	24.7752	0.0116821							TRUE	0.252839	TRUE	3	19	1	81.8948
C5	BD-OSHV-PBS-48h	MyD88-2	UNKNOWN	SYBR	None				24.7674	24.7752	0.0116821							TRUE	0.252839	TRUE	3	19	1	82.0674
C6	BD-OSHV-PBS-48h	MyD88-2	UNKNOWN	SYBR	None				24.7886	24.7752	0.0116821							TRUE	0.252839	TRUE	3	19	1	82.0674
C7	BD-OSHV-PBS-72h	MyD88-2	UNKNOWN	SYBR	None				25.0528	25.0751	0.050808							TRUE	0.252839	TRUE	3	20	1	82.0674
C8	BD-OSHV-PBS-72h	MyD88-2	UNKNOWN	SYBR	None				25.1333	25.0751	0.050808							TRUE	0.252839	TRUE	3	20	1	82.0674
C9	BD-OSHV-PBS-72h	MyD88-2	UNKNOWN	SYBR	None				25.0393	25.0751	0.050808							TRUE	0.252839	TRUE	3	20	1	82.0674
C10	BD-OSHV-3h	MyD88-2	UNKNOWN	SYBR	None				26.033	25.9288	0.103076							TRUE	0.252839	TRUE	3	21	1	82.0674
C11	BD-OSHV-3h	MyD88-2	UNKNOWN	SYBR	None				25.9264	25.9288	0.103076							TRUE	0.252839	TRUE	3	21	1	81.8948
C12	BD-OSHV-3h	MyD88-2	UNKNOWN	SYBR	None				25.8269	25.9288	0.103076							TRUE	0.252839	TRUE	3	20	1	81.7223
D1	BD-OSHV-PBS-24h	B-actin	UNKNOWN	SYBR	None	1.29053	1.18986	1.39971	19.4568	19.4044	0.04608		-5.89911	0.0422008			-0.367964	TRUE	0.28727	TRUE	3	14	1	82.4124
D2	BD-OSHV-PBS-24h	B-actin	UNKNOWN	SYBR	None	1.29053	1.18986	1.39971	19.3704	19.4044	0.04608		-5.89911	0.0422008			-0.367964	TRUE	0.28727	TRUE	3	14	1	82.585
D3	BD-OSHV-PBS-24h	B-actin	UNKNOWN	SYBR	None	1.29053	1.18986	1.39971	19.3859	19.4044	0.04608		-5.89911	0.0422008			-0.367964	TRUE	0.28727	TRUE	3	14	1	82.7575
D4	BD-OSHV-PBS-48h	B-actin	UNKNOWN	SYBR	None	0.638119	0.613193	0.664057	19.8722	19.8922	0.0339039		-4.88304	0.0207039			0.648103	TRUE	0.28727	TRUE	3	14	1	82.7575
D5	BD-OSHV-PBS-48h	B-actin	UNKNOWN	SYBR	None	0.638119	0.613193	0.664057	19.873	19.8922	0.0339039		-4.88304	0.0207039			0.648103	TRUE	0.28727	TRUE	3	14	1	82.7575
D6	BD-OSHV-PBS-48h	B-actin	UNKNOWN	SYBR	None	0.638119	0.613193	0.664057	19.9313	19.8922	0.0339039		-4.88304	0.0207039			0.648103	TRUE	0.28727	TRUE	3	14	1	82.9301
D7	BD-OSHV-PBS-72h	B-actin	UNKNOWN	SYBR	None	0.854799	0.807765	0.904571	19.7744	19.7703	0.00360647		-5.3048	0.0294078			0.226343	TRUE	0.28727	TRUE	3	14	1	83.1026
D8	BD-OSHV-PBS-72h	B-actin	UNKNOWN	SYBR	None	0.854799	0.807765	0.904571	19.7687	19.7703	0.00360647		-5.3048	0.0294078			0.226343	TRUE	0.28727	TRUE	3	14	1	83.1026
D9	BD-OSHV-PBS-72h	B-actin	UNKNOWN	SYBR	None	0.854799	0.807765	0.904571	19.7678	19.7703	0.00360647		-5.3048	0.0294078			0.226343	TRUE	0.28727	TRUE	3	14	1	82.9301
D10	BD-OSHV-3h	B-actin	UNKNOWN	SYBR	None	1.15678	0.948585	1.41067	20.3136	20.1875	0.145835		-5.74126	0.103106			-0.210116	TRUE	0.28727	TRUE	3	15	1	82.9301
D11	BD-OSHV-3h	B-actin	UNKNOWN	SYBR	None	1.15678	0.948585	1.41067	20.0278	20.1875	0.145835		-5.74126	0.103106			-0.210116	TRUE	0.28727	TRUE	3	14	1	82.7575
D12	BD-OSHV-3h	B-actin	UNKNOWN	SYBR	None	1.15678	0.948585	1.41067	20.2211	20.1875	0.145835		-5.74126	0.103106			-0.210116	TRUE	0.28727	TRUE	3	15	1	82.585
E1	BD-OSHV-6h	MyD88-2	UNKNOWN	SYBR	None				26.0508	26.0442	0.0273792							TRUE	0.252839	TRUE	3	21	1	81.5497
E2	BD-OSHV-6h	MyD88-2	UNKNOWN	SYBR	None				26.0142	26.0442	0.0273792							TRUE	0.252839	TRUE	3	21	1	81.8948
E3	BD-OSHV-6h	MyD88-2	UNKNOWN	SYBR	None				26.0677	26.0442	0.0273792							TRUE	0.252839	TRUE	3	21	1	81.8948
E4	BD-OSHV-12h	MyD88-2	UNKNOWN	SYBR	None				24.7412	24.7014	0.0397892							TRUE	0.252839	TRUE	3	19	1	82.0674
E5	BD-OSHV-12h	MyD88-2	UNKNOWN	SYBR	None				24.7014	24.7014	0.0397892							TRUE	0.252839	TRUE	3	19	1	82.0674
E6	BD-OSHV-12h	MyD88-2	UNKNOWN	SYBR	None				24.6617	24.7014	0.0397892							TRUE	0.252839	TRUE	3	19	1	82.2399
E7	BD-OSHV-24h	MyD88-2	UNKNOWN	SYBR	None				25.3369	25.2897	0.045833							TRUE	0.252839	TRUE	3	20	1	82.0674
E8	BD-OSHV-24h	MyD88-2	UNKNOWN	SYBR	None				25.287	25.2897	0.045833							TRUE	0.252839	TRUE	3	20	1	82.0674
E9	BD-OSHV-24h	MyD88-2	UNKNOWN	SYBR	None				25.2453	25.2897	0.045833							TRUE	0.252839	TRUE	3	20	1	82.0674
E10	BD-OSHV-48h	MyD88-2	UNKNOWN	SYBR	None				25.4896	25.632	0.124301							TRUE	0.252839	TRUE	3	20	1	82.0674
E11	BD-OSHV-48h	MyD88-2	UNKNOWN	SYBR	None				25.7185	25.632	0.124301							TRUE	0.252839	TRUE	3	21	1	81.8948
E12	BD-OSHV-48h	MyD88-2	UNKNOWN	SYBR	None				25.688	25.632	0.124301							TRUE	0.252839	TRUE	3	20	1	81.7223
F1	BD-OSHV-6h	B-actin	UNKNOWN	SYBR	None	1.23946	1.17134	1.31154	20.2508	20.2034	0.0428792		-5.84085	0.0293726			-0.309707	TRUE	0.28727	TRUE	3	14	1	82.2399
F2	BD-OSHV-6h	B-actin	UNKNOWN	SYBR	None	1.23946	1.17134	1.31154	20.1919	20.2034	0.0428792		-5.84085	0.0293726			-0.309707	TRUE	0.28727	TRUE	3	14	1	82.585
F3	BD-OSHV-6h	B-actin	UNKNOWN	SYBR	None	1.23946	1.17134	1.31154	20.1674	20.2034	0.0428792		-5.84085	0.0293726			-0.309707	TRUE	0.28727	TRUE	3	14	1	82.7575
F4	BD-OSHV-12h	B-actin	UNKNOWN	SYBR	None	0.667397	0.630805	0.706111	19.79	19.7537	0.0315019		-4.94776	0.0293005			0.583384	TRUE	0.28727	TRUE	3	14	1	83.1026
F5	BD-OSHV-12h	B-actin	UNKNOWN	SYBR	None	0.667397	0.630805	0.706111	19.7339	19.7537	0.0315019		-4.94776	0.0293005			0.583384	TRUE	0.28727	TRUE	3	14	1	83.2751
F6	BD-OSHV-12h	B-actin	UNKNOWN	SYBR	None	0.667397	0.630805	0.706111	19.7371	19.7537	0.0315019		-4.94776	0.0293005			0.583384	TRUE	0.28727	TRUE	3	14	1	83.2751
F7	BD-OSHV-24h	B-actin	UNKNOWN	SYBR	None	0.935922	0.885039	0.98973	19.8313	19.8541	0.0207485		-5.4356	0.0290469			0.0955404	TRUE	0.28727	TRUE	3	14	1	83.1026
F8	BD-OSHV-24h	B-actin	UNKNOWN	SYBR	None	0.935922	0.885039	0.98973	19.8591	19.8541	0.0207485		-5.4356	0.0290469			0.0955404	TRUE	0.28727	TRUE	3	14	1	83.1026
F9	BD-OSHV-24h	B-actin	UNKNOWN	SYBR	None	0.935922	0.885039	0.98973	19.8719	19.8541	0.0207485		-5.4356	0.0290469			0.0955404	TRUE	0.28727	TRUE	3	14	1	82.9301
F10	BD-OSHV-48h	B-actin	UNKNOWN	SYBR	None	0.944191	0.813201	1.09628	20.1355	20.1837	0.0511559		-5.44829	0.0776052			0.0828489	TRUE	0.28727	TRUE	3	14	1	82.7575
F11	BD-OSHV-48h	B-actin	UNKNOWN	SYBR	None	0.944191	0.813201	1.09628	20.1784	20.1837	0.0511559		-5.44829	0.0776052			0.0828489	TRUE	0.28727	TRUE	3	15	1	82.585
F12	BD-OSHV-48h	B-actin	UNKNOWN	SYBR	None	0.944191	0.813201	1.09628	20.2374	20.1837	0.0511559		-5.44829	0.0776052			0.0828489	TRUE	0.28727	TRUE	3	14	1	82.4124
G1	BD-OSHV-72h	MyD88-2	UNKNOWN	SYBR	None				26.3733	26.3303	0.0608122							TRUE	0.252839	TRUE	3	21	1	81.3772
G2	BD-OSHV-72h	MyD88-2	UNKNOWN	SYBR	None				26.2607	26.3303	0.0608122							TRUE	0.252839	TRUE	3	21	1	81.5497
G3	BD-OSHV-72h	MyD88-2	UNKNOWN	SYBR	None				26.3569	26.3303	0.0608122							TRUE	0.252839	TRUE	3	21	1	81.7223
G4	BD-pic-24h	MyD88-2	UNKNOWN	SYBR	None				24.1808	24.1871	0.011125							TRUE	0.252839	TRUE	3	19	1	81.8948
G5	BD-pic-24h	MyD88-2	UNKNOWN	SYBR	None				24.1805	24.1871	0.011125							TRUE	0.252839	TRUE	3	19	1	81.8948
G6	BD-pic-24h	MyD88-2	UNKNOWN	SYBR	None				24.1999	24.1871	0.011125							TRUE	0.252839	TRUE	3	19	1	81.8948
G7	BD-pic-48h	MyD88-2	UNKNOWN	SYBR	None				24.1266	24.1256	0.0384679							TRUE	0.252839	TRUE	3	19	1	81.8948
G8	BD-pic-48h	MyD88-2	UNKNOWN	SYBR	None				24.0866	24.1256	0.0384679							TRUE	0.252839	TRUE	3	19	1	81.8948
G9	BD-pic-48h	MyD88-2	UNKNOWN	SYBR	None				24.1635	24.1256	0.0384679							TRUE	0.252839	TRUE	3	19	1	81.8948
G10	BD-pic-72h	MyD88-2	UNKNOWN	SYBR	None				26.784	26.9046	0.122768							TRUE	0.252839	TRUE	3	21	1	81.8948
G11	BD-pic-72h	MyD88-2	UNKNOWN	SYBR	None				26.9003	26.9046	0.122768							TRUE	0.252839	TRUE	3	21	1	81.7223
G12	BD-pic-72h	MyD88-2	UNKNOWN	SYBR	None				27.0294	26.9046	0.122768							TRUE	0.252839	TRUE	3	22	1	81.5497
H1	BD-OSHV-72h	B-actin	UNKNOWN	SYBR	None	1.39195	1.22178	1.58582	20.4146	20.3221	0.100371		-6.00825	0.0677555			-0.477109	TRUE	0.28727	TRUE	3	15	1	82.2399
H2	BD-OSHV-72h	B-actin	UNKNOWN	SYBR	None	1.39195	1.22178	1.58582	20.3362	20.3221	0.100371		-6.00825	0.0677555			-0.477109	TRUE	0.28727	TRUE	3	15	1	82.2399
H3	BD-OSHV-72h	B-actin	UNKNOWN	SYBR	None	1.39195	1.22178	1.58582	20.2154	20.3221	0.100371		-6.00825	0.0677555			-0.477109	TRUE	0.28727	TRUE	3	14	1	82.4124
H4	BD-pic-24h	B-actin	UNKNOWN	SYBR	None	7.30701	6.98868	7.63985	15.8295	15.7867	0.0385148		-8.40042	0.0231456			-2.86928	TRUE	0.28727	TRUE	3	10	1	82.4124
H5	BD-pic-24h	B-actin	UNKNOWN	SYBR	None	7.30701	6.98868	7.63985	15.7757	15.7867	0.0385148		-8.40042	0.0231456			-2.86928	TRUE	0.28727	TRUE	3	10	1	82.4124
H6	BD-pic-24h	B-actin	UNKNOWN	SYBR	None	7.30701	6.98868	7.63985	15.7548	15.7867	0.0385148		-8.40042	0.0231456			-2.86928	TRUE	0.28727	TRUE	3	10	1	82.585
H7	BD-pic-48h	B-actin	UNKNOWN	SYBR	None	7.35285	6.67986	8.09364	15.7793	15.7161	0.077356		-8.40945	0.0498789			-2.8783	TRUE	0.28727	TRUE	3	10	1	82.585
H8	BD-pic-48h	B-actin	UNKNOWN	SYBR	None	7.35285	6.67986	8.09364	15.7393	15.7161	0.077356		-8.40945	0.0498789			-2.8783	TRUE	0.28727	TRUE	3	10	1	82.585
H9	BD-pic-48h	B-actin	UNKNOWN	SYBR	None	7.35285	6.67986	8.09364	15.6299	15.7161	0.077356		-8.40945	0.0498789			-2.8783	TRUE	0.28727	TRUE	3	10	1	82.4124
H10	BD-pic-72h	B-actin	UNKNOWN	SYBR	None	5.76698	5.00357	6.64686	18.8073	18.8456	0.0355026		-8.05896	0.0737843			-2.52782	TRUE	0.28727	TRUE	3	13	1	82.4124
H11	BD-pic-72h	B-actin	UNKNOWN	SYBR	None	5.76698	5.00357	6.64686	18.852	18.8456	0.0355026		-8.05896	0.0737843			-2.52782	TRUE	0.28727	TRUE	3	13	1	82.4124
H12	BD-pic-72h	B-actin	UNKNOWN	SYBR	None	5.76698	5.00357	6.64686	18.8775	18.8456	0.0355026		-8.05896	0.0737843			-2.52782	TRUE	0.28727	TRUE	3	13	1	82.2399
Analysis Type	Singleplex
Endogenous Control	MyD88-2
RQ Min/Max Confidence Level	95.0
Reference Sample	BD-OSHV-PBS-0h
