# Supplementary material for: CgMyD88s Serves as an Innate Immune System Plug During Ostreid Herpesvirus 1 Infection in the Pacific Oyster (Crassostrea gigas)
Source: Front Immunol. 2020 Jul 14;11:1247. doi: 10.3389/fimmu.2020.01247 (PMC7381170; doi:10.3389/fimmu.2020.01247)
Supplement: Supplementary file 3 [file Data_Sheet_1.ZIP › original data/20160420_2data.xls]

## Sheet: Results
Block Type	96fast
Chemistry	SYBR_GREEN
Experiment File Name	D:\user_program\txy\20160420-BU.eds
Experiment Run End Time	2016-04-20 19:23:51 PM GMT-08:00
Instrument Type	sds7500fast
Passive Reference	ROX
Well	Sample Name	Target Name	Task	Reporter	Quencher	RQ	RQ Min	RQ Max	Cт	Cт Mean	Cт SD	ΔCт	ΔCт Mean	ΔCт SE	HK Control ΔCт Mean	HK Control ΔCт SE	ΔΔCт	Automatic Ct Threshold	Ct Threshold	Automatic Baseline	Baseline Start	Baseline End	Efficiency	Tm1	Tm2	Tm3	Comments
A1	1	12725	UNKNOWN	SYBR	None				25.805	25.8389	0.0743558							TRUE	0.257661	TRUE	3	21	1	78.6369
A2	1	12725	UNKNOWN	SYBR	None				25.8607	25.8389	0.0743558							TRUE	0.257661	TRUE	3	21	1	78.6369
A3	1	12725	UNKNOWN	SYBR	None				25.8509	25.8389	0.0743558							TRUE	0.257661	TRUE	3	21	1	78.8092
A4	2	12725	UNKNOWN	SYBR	None				26.0274	26.0316	0.0118809							TRUE	0.257661	TRUE	3	22	1	78.8092
A5	2	12725	UNKNOWN	SYBR	None				26.0407	26.0316	0.0118809							TRUE	0.257661	TRUE	3	22	1	78.9815
A6	2	12725	UNKNOWN	SYBR	None				26.0268	26.0316	0.0118809							TRUE	0.257661	TRUE	3	21	1	79.1538
A7	3	12725	UNKNOWN	SYBR	None				27.1314	26.8681	0.0358833							TRUE	0.257661	TRUE	3	21	1	79.1538
A8	3	12725	UNKNOWN	SYBR	None				27.1217	26.8681	0.0358833							TRUE	0.257661	TRUE	3	21	1	79.1538
A9	3	12725	UNKNOWN	SYBR	None				27.135	26.8681	0.0358833							TRUE	0.257661	TRUE	3	21	1	79.1538
A10	4	MyD88-1	UNKNOWN	SYBR	None				24.4764	26.7751	0.0877335							TRUE	0.257661	TRUE	3	21	1	78.9815
A11	4	MyD88-1	UNKNOWN	SYBR	None				24.3889	26.7751	0.0877335							TRUE	0.257661	TRUE	3	21	1	78.9815
A12	4	MyD88-1	UNKNOWN	SYBR	None				24.4493	26.7751	0.0877335							TRUE	0.257661	TRUE	3	21	1	78.9815
B1	5	MyD88-1	UNKNOWN	SYBR	None				26.5682	26.4831	0.0743558							TRUE	0.257661	TRUE	3	21	1	78.6369
B2	5	MyD88-1	UNKNOWN	SYBR	None				26.5447	26.4831	0.0743558							TRUE	0.257661	TRUE	3	21	1	78.6369
B3	5	MyD88-1	UNKNOWN	SYBR	None				26.5732	26.4831	0.0743558							TRUE	0.257661	TRUE	3	21	1	78.8092
Analysis Type	Singleplex
Endogenous Control
RQ Min/Max Confidence Level	95.0
Reference Sample
