# Supplementary material for: CgMyD88s Serves as an Innate Immune System Plug During Ostreid Herpesvirus 1 Infection in the Pacific Oyster (Crassostrea gigas)
Source: Front Immunol. 2020 Jul 14;11:1247. doi: 10.3389/fimmu.2020.01247 (PMC7381170; doi:10.3389/fimmu.2020.01247)
Supplement: Supplementary file 3 [file Data_Sheet_1.ZIP › original data/20160420_data.xls]

## Sheet: Results
Block Type	96fast
Chemistry	SYBR_GREEN
Experiment File Name	D:\user_program\txy\20160420-oshv-BD.eds
Experiment Run End Time	2016-04-20 12:50:54 PM GMT-08:00
Instrument Type	sds7500fast
Passive Reference	ROX
Well	Sample Name	Target Name	Task	Reporter	Quencher	RQ	RQ Min	RQ Max	Cт	Cт Mean	Cт SD	ΔCт	ΔCт Mean	ΔCт SE	HK Control ΔCт Mean	HK Control ΔCт SE	ΔΔCт	Automatic Ct Threshold	Ct Threshold	Automatic Baseline	Baseline Start	Baseline End	Efficiency	Tm1	Tm2	Tm3	Comments	HIGHSD	NOAMP	NOISE	EXPFAIL	MTP
A1	BD-PBS-0h	MyD88-2	UNKNOWN	SYBR	None				25.9692	26.0043	0.0666312							TRUE	0.173633	TRUE	3	21	1	81.056				N	N	N	N	N
A2	BD-PBS-0h	MyD88-2	UNKNOWN	SYBR	None				25.9625	26.0043	0.0666312							TRUE	0.173633	TRUE	3	21	1	81.2264				N	N	N	N	N
A3	BD-PBS-0h	MyD88-2	UNKNOWN	SYBR	None				26.0811	26.0043	0.0666312							TRUE	0.173633	TRUE	3	21	1	81.3969				N	N	N	N	N
A4	BD-PBS-3h	MyD88-2	UNKNOWN	SYBR	None				24.3867	23.9115	0.418983							TRUE	0.173633	TRUE	3	19	1	81.5674				N	N	N	N	N
A5	BD-PBS-3h	MyD88-2	UNKNOWN	SYBR	None				23.7526	23.9115	0.418983							TRUE	0.173633	TRUE	3	19	1	81.7378				N	N	N	N	N
A6	BD-PBS-3h	MyD88-2	UNKNOWN	SYBR	None				23.5952	23.9115	0.418983							TRUE	0.173633	TRUE	3	19	1	81.9083				N	N	N	N	N
A7	BD-PBS-6h	MyD88-2	UNKNOWN	SYBR	None				27.0359	25.2358	2.68697							TRUE	0.173633	TRUE	3	22	1	81.7378				N	N	N	N	N
A8	BD-PBS-6h	MyD88-2	UNKNOWN	SYBR	None				26.5242	25.2358	2.68697							TRUE	0.173633	TRUE	3	22	1	81.7378				N	N	N	N	N
A9	BD-PBS-6h	MyD88-2	UNKNOWN	SYBR	None				22.1472	25.2358	2.68697							TRUE	0.173633	TRUE	3	18	1	81.7378				N	N	N	N	N
A10	BD-PBS-12h	MyD88-2	UNKNOWN	SYBR	None				25.6162	24.6944	1.86904							TRUE	0.173633	TRUE	3	21	1	81.5674				N	N	N	N	N
A11	BD-PBS-12h	MyD88-2	UNKNOWN	SYBR	None				22.5435	24.6944	1.86904							TRUE	0.173633	TRUE	3	18	1	81.5674				N	N	N	N	N
A12	BD-PBS-12h	MyD88-2	UNKNOWN	SYBR	None				25.9234	24.6944	1.86904							TRUE	0.173633	TRUE	3	21	1	81.3969				N	N	N	N	N
B1	BD-PBS-0h	12725	UNKNOWN	SYBR	None	1	0.855496	1.16891	25.9947	26.0491	0.123658		0.0447756	0.0810989			0	TRUE	0.144677	TRUE	3	22	1	79.1808				N	N	N	N	N
B2	BD-PBS-0h	12725	UNKNOWN	SYBR	None	1	0.855496	1.16891	26.1906	26.0491	0.123658		0.0447756	0.0810989			0	TRUE	0.144677	TRUE	3	22	1	79.3513				N	N	N	N	N
B3	BD-PBS-0h	12725	UNKNOWN	SYBR	None	1	0.855496	1.16891	25.9619	26.0491	0.123658		0.0447756	0.0810989			0	TRUE	0.144677	TRUE	3	21	1	79.5218				N	N	N	N	N
B4	BD-PBS-3h	12725	UNKNOWN	SYBR	None	6.10992	0.452703	82.4628	22.8094	21.3451	2.30443		-2.56638	1.35228			-2.61115	TRUE	0.144677	TRUE	3	18	1	79.5218				N	N	N	N	N
B5	BD-PBS-3h	12725	UNKNOWN	SYBR	None	6.10992	0.452703	82.4628	18.6888	21.3451	2.30443		-2.56638	1.35228			-2.61115	TRUE	0.144677	TRUE	3	15	1	79.6922				N	N	Y	N	N
B6	BD-PBS-3h	12725	UNKNOWN	SYBR	None	6.10992	0.452703	82.4628	22.5371	21.3451	2.30443		-2.56638	1.35228			-2.61115	TRUE	0.144677	TRUE	3	18	1	79.6922				N	N	N	N	N
B7	BD-PBS-6h	12725	UNKNOWN	SYBR	None	1.56991	0.0588466	41.8821	23.4472	24.6299	1.23088		-0.605906	1.70635			-0.650682	TRUE	0.144677	TRUE	3	19	1	79.8627				N	N	N	N	N
B8	BD-PBS-6h	12725	UNKNOWN	SYBR	None	1.56991	0.0588466	41.8821	24.5386	24.6299	1.23088		-0.605906	1.70635			-0.650682	TRUE	0.144677	TRUE	3	20	1	79.8627				N	N	N	N	N
B9	BD-PBS-6h	12725	UNKNOWN	SYBR	None	1.56991	0.0588466	41.8821	25.9039	24.6299	1.23088		-0.605906	1.70635			-0.650682	TRUE	0.144677	TRUE	3	22	1	79.8627				N	N	N	N	N
B10	BD-PBS-12h	12725	UNKNOWN	SYBR	None	12.3489	0.552193	276.163	21.6433	21.1128	2.08044		-3.58154	1.61468			-3.62631	TRUE	0.144677	TRUE	3	17	1	79.6922				N	N	N	N	N
B11	BD-PBS-12h	12725	UNKNOWN	SYBR	None	12.3489	0.552193	276.163	18.8185	21.1128	2.08044		-3.58154	1.61468			-3.62631	TRUE	0.144677	TRUE	3	14	1	79.5218				N	N	N	N	N
B12	BD-PBS-12h	12725	UNKNOWN	SYBR	None	12.3489	0.552193	276.163	22.8767	21.1128	2.08044		-3.58154	1.61468			-3.62631	TRUE	0.144677	TRUE	3	18	1	79.3513				N	N	N	N	N
C1	BD-PBS-0h	B-actin	UNKNOWN	SYBR	None	1	0.89217	1.12086	18.6738	18.7639	0.0781371		-7.24035	0.0592877			0	TRUE	0.103157	TRUE	3	14	1	82.2492				N	N	N	N	N
C2	BD-PBS-0h	B-actin	UNKNOWN	SYBR	None	1	0.89217	1.12086	18.8129	18.7639	0.0781371		-7.24035	0.0592877			0	TRUE	0.103157	TRUE	3	15	1	82.5902				N	N	N	N	N
C3	BD-PBS-0h	B-actin	UNKNOWN	SYBR	None	1	0.89217	1.12086	18.8051	18.7639	0.0781371		-7.24035	0.0592877			0	TRUE	0.103157	TRUE	3	15	1	82.7606				N	N	N	N	N
C4	BD-PBS-3h	B-actin	UNKNOWN	SYBR	None	0.762997	0.23754	2.4508	16.0251	17.0614	0.963038		-6.8501	0.606352			0.390251	TRUE	0.103157	TRUE	3	12	1	82.5902				N	N	N	N	N
C5	BD-PBS-3h	B-actin	UNKNOWN	SYBR	None	0.762997	0.23754	2.4508	17.2303	17.0614	0.963038		-6.8501	0.606352			0.390251	TRUE	0.103157	TRUE	3	13	1	82.7606				N	N	N	N	N
C6	BD-PBS-3h	B-actin	UNKNOWN	SYBR	None	0.762997	0.23754	2.4508	17.9288	17.0614	0.963038		-6.8501	0.606352			0.390251	TRUE	0.103157	TRUE	3	14	1	82.7606				N	N	N	N	N
C7	BD-PBS-6h	B-actin	UNKNOWN	SYBR	None	1.03184	0.0520915	20.439	17.9957	17.9502	0.0539679		-7.28557	1.55164			-0.0452226	TRUE	0.103157	TRUE	3	14	1	82.9311				N	N	N	N	N
C8	BD-PBS-6h	B-actin	UNKNOWN	SYBR	None	1.03184	0.0520915	20.439	17.8906	17.9502	0.0539679		-7.28557	1.55164			-0.0452226	TRUE	0.103157	TRUE	3	14	1	82.7606				N	N	N	N	N
C9	BD-PBS-6h	B-actin	UNKNOWN	SYBR	None	1.03184	0.0520915	20.439	17.9643	17.9502	0.0539679		-7.28557	1.55164			-0.0452226	TRUE	0.103157	TRUE	3	14	1	82.7606				N	N	N	N	N
C10	BD-PBS-12h	B-actin	UNKNOWN	SYBR	None	2.6119	0.250009	27.2872	14.9592	16.0689	0.982882		-8.62545	1.2192			-1.3851	TRUE	0.103157	TRUE	3	11	1	82.7606				N	N	N	N	N
C11	BD-PBS-12h	B-actin	UNKNOWN	SYBR	None	2.6119	0.250009	27.2872	16.4178	16.0689	0.982882		-8.62545	1.2192			-1.3851	TRUE	0.103157	TRUE	3	12	1	82.5902				N	N	N	N	N
C12	BD-PBS-12h	B-actin	UNKNOWN	SYBR	None	2.6119	0.250009	27.2872	16.8298	16.0689	0.982882		-8.62545	1.2192			-1.3851	TRUE	0.103157	TRUE	3	13	1	82.4197				N	N	N	N	N
D1	BD-PBS-24h	MyD88-2	UNKNOWN	SYBR	None				35.5646	33.655	1.69954							TRUE	0.173633	TRUE	3	31	1	81.5674				N	N	N	N	N
D2	BD-PBS-24h	MyD88-2	UNKNOWN	SYBR	None				32.3083	33.655	1.69954							TRUE	0.173633	TRUE	3	28	1	81.7378				N	N	N	N	N
D3	BD-PBS-24h	MyD88-2	UNKNOWN	SYBR	None				33.0922	33.655	1.69954							TRUE	0.173633	TRUE	3	28	1	81.9083				N	N	N	N	N
D4	BD-PBS-48h	MyD88-2	UNKNOWN	SYBR	None				34.2905	35.4245								TRUE	0.173633	TRUE	3	39	1	62.3047	87.0223	77.1352		N	Y	N	Y	Y
D5	BD-PBS-48h	MyD88-2	UNKNOWN	SYBR	None				34.255	35.4245								TRUE	0.173633	TRUE	3	31	1	82.0788				N	N	N	N	N
D6	BD-PBS-48h	MyD88-2	UNKNOWN	SYBR	None				34.3073	35.4245								TRUE	0.173633	TRUE	3	39	1	62.1342	80.2036	90.943		N	Y	N	Y	Y
D7	BD-PBS-72h	MyD88-2	UNKNOWN	SYBR	None				24.6946	23.9363	0.664497							TRUE	0.173633	TRUE	3	20	1	82.2492				N	N	N	N	N
D8	BD-PBS-72h	MyD88-2	UNKNOWN	SYBR	None				23.659	23.9363	0.664497							TRUE	0.173633	TRUE	3	19	1	82.2492				N	N	N	N	N
D9	BD-PBS-72h	MyD88-2	UNKNOWN	SYBR	None				23.4554	23.9363	0.664497							TRUE	0.173633	TRUE	3	18	1	82.2492				N	N	N	N	N
D10	BD-OSHV-0h	MyD88-2	UNKNOWN	SYBR	None				23.0723	24.339	1.13682							TRUE	0.173633	TRUE	3	18	1	82.0788				N	N	N	N	N
D11	BD-OSHV-0h	MyD88-2	UNKNOWN	SYBR	None				25.2706	24.339	1.13682							TRUE	0.173633	TRUE	3	20	1	81.9083				N	N	N	N	N
D12	BD-OSHV-0h	MyD88-2	UNKNOWN	SYBR	None				24.674	24.339	1.13682							TRUE	0.173633	TRUE	3	20	1	81.7378				N	N	N	N	N
E1	BD-PBS-24h	12725	UNKNOWN	SYBR	None	3.18584	0.203854	49.7886	34.0527	32.0281	1.79809		-1.6269	1.42847			-1.67167	TRUE	0.144677	TRUE	3	29	1	79.3513				N	N	N	N	N
E2	BD-PBS-24h	12725	UNKNOWN	SYBR	None	3.18584	0.203854	49.7886	31.4146	32.0281	1.79809		-1.6269	1.42847			-1.67167	TRUE	0.144677	TRUE	3	27	1	79.6922				N	N	N	N	N
E3	BD-PBS-24h	12725	UNKNOWN	SYBR	None	3.18584	0.203854	49.7886	30.6171	32.0281	1.79809		-1.6269	1.42847			-1.67167	TRUE	0.144677	TRUE	3	26	1	79.6922				N	N	N	N	N
E4	BD-PBS-48h	12725	UNKNOWN	SYBR	None	2.0931			26.1376	27.461	0.331302		-1.02087				-1.06564	TRUE	0.144677	TRUE	3	30	1	79.6922				Y	N	N	N	N
E5	BD-PBS-48h	12725	UNKNOWN	SYBR	None	2.0931			28.1142	27.461	0.331302		-1.02087				-1.06564	TRUE	0.144677	TRUE	3	30	1	79.8627				Y	N	N	N	N
E6	BD-PBS-48h	12725	UNKNOWN	SYBR	None	2.0931			28.1312	27.461	0.331302		-1.02087				-1.06564	TRUE	0.144677	TRUE	3	30	1	79.8627				Y	N	N	N	N
E7	BD-PBS-72h	12725	UNKNOWN	SYBR	None	8.29173	1.24901	55.046	22.558	20.9294	1.5687		-3.0069	0.983593			-3.05167	TRUE	0.144677	TRUE	3	18	1	80.0332				N	N	N	N	N
E8	BD-PBS-72h	12725	UNKNOWN	SYBR	None	8.29173	1.24901	55.046	19.4284	20.9294	1.5687		-3.0069	0.983593			-3.05167	TRUE	0.144677	TRUE	3	15	1	80.0332				N	N	N	N	N
E9	BD-PBS-72h	12725	UNKNOWN	SYBR	None	8.29173	1.24901	55.046	20.8018	20.9294	1.5687		-3.0069	0.983593			-3.05167	TRUE	0.144677	TRUE	3	16	1	80.0332				N	N	N	N	N
E10	BD-OSHV-0h	12725	UNKNOWN	SYBR	None	4.74799	0.484788	46.5015	21.9463	22.1364	1.71024		-2.20254	1.18565			-2.24732	TRUE	0.144677	TRUE	3	17	1	80.0332				N	N	N	N	N
E11	BD-OSHV-0h	12725	UNKNOWN	SYBR	None	4.74799	0.484788	46.5015	20.5292	22.1364	1.71024		-2.20254	1.18565			-2.24732	TRUE	0.144677	TRUE	3	16	1	79.8627				N	N	N	N	N
E12	BD-OSHV-0h	12725	UNKNOWN	SYBR	None	4.74799	0.484788	46.5015	23.9338	22.1364	1.71024		-2.20254	1.18565			-2.24732	TRUE	0.144677	TRUE	3	19	1	79.5218				N	N	N	N	N
F1	BD-PBS-24h	B-actin	UNKNOWN	SYBR	None	1.86125	0.196822	17.6009	24.3162	25.5184	1.09555		-8.13661	1.16743			-0.896268	TRUE	0.103157	TRUE	3	20	1	82.2492				N	N	N	N	N
F2	BD-PBS-24h	B-actin	UNKNOWN	SYBR	None	1.86125	0.196822	17.6009	26.4605	25.5184	1.09555		-8.13661	1.16743			-0.896268	TRUE	0.103157	TRUE	3	22	1	82.4197				N	N	N	N	N
F3	BD-PBS-24h	B-actin	UNKNOWN	SYBR	None	1.86125	0.196822	17.6009	25.7785	25.5184	1.09555		-8.13661	1.16743			-0.896268	TRUE	0.103157	TRUE	3	22	1	82.5902				N	N	N	N	N
F4	BD-PBS-48h	B-actin	UNKNOWN	SYBR	None	6.29466			26.7635	25.95	1.24439		-9.89447				-2.65413	TRUE	0.103157	TRUE	3	23	1	82.7606				N	N	N	N	N
F5	BD-PBS-48h	B-actin	UNKNOWN	SYBR	None	6.29466			24.5175	25.95	1.24439		-9.89447				-2.65413	TRUE	0.103157	TRUE	3	20	1	82.7606				N	N	N	N	N
F6	BD-PBS-48h	B-actin	UNKNOWN	SYBR	None	6.29466			26.5691	25.95	1.24439		-9.89447				-2.65413	TRUE	0.103157	TRUE	3	22	1	82.7606				N	N	N	N	N
F7	BD-PBS-72h	B-actin	UNKNOWN	SYBR	None	0.691705	0.29821	1.60443	16.8382	17.2277	0.363105		-6.70858	0.437189			0.531771	TRUE	0.103157	TRUE	3	13	1	82.7606				N	N	N	N	N
F8	BD-PBS-72h	B-actin	UNKNOWN	SYBR	None	0.691705	0.29821	1.60443	17.2883	17.2277	0.363105		-6.70858	0.437189			0.531771	TRUE	0.103157	TRUE	3	13	1	82.7606				N	N	N	N	N
F9	BD-PBS-72h	B-actin	UNKNOWN	SYBR	None	0.691705	0.29821	1.60443	17.5568	17.2277	0.363105		-6.70858	0.437189			0.531771	TRUE	0.103157	TRUE	3	13	1	82.9311				N	N	N	N	N
F10	BD-OSHV-0h	B-actin	UNKNOWN	SYBR	None	0.415202	0.106193	1.62339	18.334	18.3667	0.462151		-5.97223	0.708505			1.26811	TRUE	0.103157	TRUE	3	14	1	82.9311				N	N	N	N	N
F11	BD-OSHV-0h	B-actin	UNKNOWN	SYBR	None	0.415202	0.106193	1.62339	17.9218	18.3667	0.462151		-5.97223	0.708505			1.26811	TRUE	0.103157	TRUE	3	14	1	82.7606				N	N	N	N	N
F12	BD-OSHV-0h	B-actin	UNKNOWN	SYBR	None	0.415202	0.106193	1.62339	18.8444	18.3667	0.462151		-5.97223	0.708505			1.26811	TRUE	0.103157	TRUE	3	15	1	82.5902				N	N	N	N	N
G1	BD-OSHV-3h	MyD88-2	UNKNOWN	SYBR	None				27.5452	27.9043	0.350006							TRUE	0.173633	TRUE	3	23	1	81.3969				N	N	N	N	N
G2	BD-OSHV-3h	MyD88-2	UNKNOWN	SYBR	None				27.9232	27.9043	0.350006							TRUE	0.173633	TRUE	3	23	1	81.5674				N	N	N	N	N
G3	BD-OSHV-3h	MyD88-2	UNKNOWN	SYBR	None				28.2444	27.9043	0.350006							TRUE	0.173633	TRUE	3	24	1	81.7378				N	N	N	N	N
G4	BD-OSHV-3h	B-actin	UNKNOWN	SYBR	None	6.82148	3.37555	13.7852	17.314	17.8939	0.52764		-10.0104	0.365563			-2.77009	TRUE	0.103157	TRUE	3	13	1	82.5902				N	N	N	N	N
G5	BD-OSHV-3h	B-actin	UNKNOWN	SYBR	None	6.82148	3.37555	13.7852	18.0218	17.8939	0.52764		-10.0104	0.365563			-2.77009	TRUE	0.103157	TRUE	3	14	1	82.5902				N	N	N	N	N
G6	BD-OSHV-3h	B-actin	UNKNOWN	SYBR	None	6.82148	3.37555	13.7852	18.3458	17.8939	0.52764		-10.0104	0.365563			-2.77009	TRUE	0.103157	TRUE	3	14	1	82.7606				N	N	N	N	N
G7	BD-OSHV-6h	12725	UNKNOWN	SYBR	None	1.3658	0.272908	6.83533	26.769	25.5422	1.29777		-0.404974	0.836776			-0.44975	TRUE	0.144677	TRUE	3	22	1	79.8627				N	N	N	N	N
G8	BD-OSHV-6h	12725	UNKNOWN	SYBR	None	1.3658	0.272908	6.83533	25.6741	25.5422	1.29777		-0.404974	0.836776			-0.44975	TRUE	0.144677	TRUE	3	21	1	79.8627				N	N	N	N	N
G9	BD-OSHV-6h	12725	UNKNOWN	SYBR	None	1.3658	0.272908	6.83533	24.1835	25.5422	1.29777		-0.404974	0.836776			-0.44975	TRUE	0.144677	TRUE	3	19	1	79.6922				N	N	N	N	N
H1	BD-OSHV-3h	12725	UNKNOWN	SYBR	None	40.475	5.54356	295.519	24.6094	22.6101	1.75469		-5.29418	1.03303			-5.33896	TRUE	0.144677	TRUE	3	20	1	79.1808				N	N	N	N	N
H2	BD-OSHV-3h	12725	UNKNOWN	SYBR	None	40.475	5.54356	295.519	21.3255	22.6101	1.75469		-5.29418	1.03303			-5.33896	TRUE	0.144677	TRUE	3	16	1	79.1808				N	N	N	N	N
H3	BD-OSHV-3h	12725	UNKNOWN	SYBR	None	40.475	5.54356	295.519	21.8955	22.6101	1.75469		-5.29418	1.03303			-5.33896	TRUE	0.144677	TRUE	3	17	1	79.3513				N	N	N	N	N
H4	BD-OSHV-6h	MyD88-2	UNKNOWN	SYBR	None				25.3222	25.9472	0.645269							TRUE	0.173633	TRUE	3	20	1	81.5674				N	N	N	N	N
H5	BD-OSHV-6h	MyD88-2	UNKNOWN	SYBR	None				25.9083	25.9472	0.645269							TRUE	0.173633	TRUE	3	21	1	81.7378				N	N	N	N	N
H6	BD-OSHV-6h	MyD88-2	UNKNOWN	SYBR	None				26.611	25.9472	0.645269							TRUE	0.173633	TRUE	3	22	1	81.7378				N	N	N	N	N
H7	BD-OSHV-6h	B-actin	UNKNOWN	SYBR	None	0.409269	0.125295	1.33685	19.018	19.9957	0.847686		-5.95147	0.615073			1.28888	TRUE	0.103157	TRUE	3	15	1	82.7606				N	N	N	N	N
H8	BD-OSHV-6h	B-actin	UNKNOWN	SYBR	None	0.409269	0.125295	1.33685	20.5255	19.9957	0.847686		-5.95147	0.615073			1.28888	TRUE	0.103157	TRUE	3	16	1	82.5902				N	N	N	N	N
H9	BD-OSHV-6h	B-actin	UNKNOWN	SYBR	None	0.409269	0.125295	1.33685	20.4436	19.9957	0.847686		-5.95147	0.615073			1.28888	TRUE	0.103157	TRUE	3	16	1	82.5902				N	N	N	N	N
Analysis Type	SinBDeplex
Endogenous Control	MyD88-2
RQ Min/Max Confidence Level	95.0
Reference Sample	BD-PBS-0h
