# Supplementary material for: CgMyD88s Serves as an Innate Immune System Plug During Ostreid Herpesvirus 1 Infection in the Pacific Oyster (Crassostrea gigas)
Source: Front Immunol. 2020 Jul 14;11:1247. doi: 10.3389/fimmu.2020.01247 (PMC7381170; doi:10.3389/fimmu.2020.01247)
Supplement: Supplementary file 3 [file Data_Sheet_1.ZIP › original data/20170718-12725RNAi-1_data.xls]

## Sheet: Results
Block Type	96fast
Chemistry	SYBR_GREEN
Experiment File Name	D:\user_program\txy\20170718-12725RNAi-1.eds
Experiment Run End Time	2017-07-19 11:34:25 AM GMT+08:00
Instrument Type	sds7500fast
Passive Reference	ROX
Well	Sample Name	Target Name	Task	Reporter	Quencher	RQ	RQ Min	RQ Max	Cт	Cт Mean	Cт SD	ΔCт	ΔCт Mean	ΔCт SE	HK Control ΔCт Mean	HK Control ΔCт SE	ΔΔCт	Automatic Ct Threshold	Ct Threshold	Automatic Baseline	Baseline Start	Baseline End	Efficiency	Tm1	Tm2	Tm3	Comments	HIGHSD
A1	0H-1	12725	UNKNOWN	SYBR	None				25.8639	25.7752	0.105107							TRUE	0.206134	TRUE	3	20	1	78.9238				N
A2	0H-1	12725	UNKNOWN	SYBR	None				25.8026	25.7752	0.105107							TRUE	0.206134	TRUE	3	20	1	79.1				N
A3	0H-1	12725	UNKNOWN	SYBR	None				25.6591	25.7752	0.105107							TRUE	0.206134	TRUE	3	20	1	79.1				N
A4	0H-1	MyD88-1	UNKNOWN	SYBR	None	1	0.885366	1.12948	23.9683	23.9331	0.0309864		-1.84214	0.0632659			0	TRUE	0.22769	TRUE	3	18	1	77.8667				N
A5	0H-1	MyD88-1	UNKNOWN	SYBR	None	1	0.885366	1.12948	23.9209	23.9331	0.0309864		-1.84214	0.0632659			0	TRUE	0.22769	TRUE	3	19	1	78.0429				N
A6	0H-1	MyD88-1	UNKNOWN	SYBR	None	1	0.885366	1.12948	23.91	23.9331	0.0309864		-1.84214	0.0632659			0	TRUE	0.22769	TRUE	3	18	1	78.219				N
A7	0H-1	MyD88-2	UNKNOWN	SYBR	None	1	0.868006	1.15207	24.6	24.6479	0.0719986		-1.1273	0.0735558			0	TRUE	0.222599	TRUE	3	19	1	81.2143				N
A8	0H-1	MyD88-2	UNKNOWN	SYBR	None	1	0.868006	1.15207	24.613	24.6479	0.0719986		-1.1273	0.0735558			0	TRUE	0.222599	TRUE	3	19	1	81.2143				N
A9	0H-1	MyD88-2	UNKNOWN	SYBR	None	1	0.868006	1.15207	24.7307	24.6479	0.0719986		-1.1273	0.0735558			0	TRUE	0.222599	TRUE	3	19	1	81.2143				N
A10	0H-1	EF	UNKNOWN	SYBR	None	1	0.876222	1.14126	16.9739	16.9139	0.0556333		-8.86134	0.0686601			0	TRUE	0.197787	TRUE	3	12	1	79.8048				N
A11	0H-1	EF	UNKNOWN	SYBR	None	1	0.876222	1.14126	16.9038	16.9139	0.0556333		-8.86134	0.0686601			0	TRUE	0.197787	TRUE	3	12	1	79.8048				N
A12	0H-1	EF	UNKNOWN	SYBR	None	1	0.876222	1.14126	16.864	16.9139	0.0556333		-8.86134	0.0686601			0	TRUE	0.197787	TRUE	3	12	1	79.6286				N
B1	PBS-12h-1	12725	UNKNOWN	SYBR	None				21.9662	21.9071	0.0982357							TRUE	0.206134	TRUE	3	16	1	79.1				N
B2	PBS-12h-1	12725	UNKNOWN	SYBR	None				21.9613	21.9071	0.0982357							TRUE	0.206134	TRUE	3	17	1	79.2762				N
B3	PBS-12h-1	12725	UNKNOWN	SYBR	None				21.7937	21.9071	0.0982357							TRUE	0.206134	TRUE	3	16	1	79.4524				N
B4	PBS-12h-1	MyD88-1	UNKNOWN	SYBR	None	0.0756183	0.06619	0.0863897	23.8425	23.79	0.0686637		1.88298	0.0691977			3.72512	TRUE	0.22769	TRUE	3	19	1	78.0429				N
B5	PBS-12h-1	MyD88-1	UNKNOWN	SYBR	None	0.0756183	0.06619	0.0863897	23.7123	23.79	0.0686637		1.88298	0.0691977			3.72512	TRUE	0.22769	TRUE	3	18	1	78.219				N
B6	PBS-12h-1	MyD88-1	UNKNOWN	SYBR	None	0.0756183	0.06619	0.0863897	23.8152	23.79	0.0686637		1.88298	0.0691977			3.72512	TRUE	0.22769	TRUE	3	18	1	78.219				N
B7	PBS-12h-1	MyD88-2	UNKNOWN	SYBR	None	0.0371265	0.0325174	0.042389	25.4603	25.5312	0.0676957		3.6241	0.068879			4.75141	TRUE	0.222599	TRUE	3	20	1	81.3905				N
B8	PBS-12h-1	MyD88-2	UNKNOWN	SYBR	None	0.0371265	0.0325174	0.042389	25.538	25.5312	0.0676957		3.6241	0.068879			4.75141	TRUE	0.222599	TRUE	3	20	1	81.3905				N
B9	PBS-12h-1	MyD88-2	UNKNOWN	SYBR	None	0.0371265	0.0325174	0.042389	25.5952	25.5312	0.0676957		3.6241	0.068879			4.75141	TRUE	0.222599	TRUE	3	20	1	81.3905				N
B10	PBS-12h-1	EF	UNKNOWN	SYBR	None	0.0407375	0.0364755	0.0454975	17.6509	17.6632	0.0155457		-4.24384	0.0574222			4.6175	TRUE	0.197787	TRUE	3	12	1	79.981				N
B11	PBS-12h-1	EF	UNKNOWN	SYBR	None	0.0407375	0.0364755	0.0454975	17.6807	17.6632	0.0155457		-4.24384	0.0574222			4.6175	TRUE	0.197787	TRUE	3	13	1	79.981				N
B12	PBS-12h-1	EF	UNKNOWN	SYBR	None	0.0407375	0.0364755	0.0454975	17.6581	17.6632	0.0155457		-4.24384	0.0574222			4.6175	TRUE	0.197787	TRUE	3	13	1	79.8048				N
C1	PBS-24h-1	12725	UNKNOWN	SYBR	None				Undetermined									TRUE	0.206134	TRUE	3	24	1	79.1				N
C2	PBS-24h-1	12725	UNKNOWN	SYBR	None				Undetermined									TRUE	0.206134	TRUE	3	23	1	79.4524				N
C3	PBS-24h-1	12725	UNKNOWN	SYBR	None				Undetermined									TRUE	0.206134	TRUE	3	23	1	79.6286				N
C4	PBS-24h-1	MyD88-1	UNKNOWN	SYBR	None				8.06772	8.06772								TRUE	0.22769	TRUE	1	2	1	77.6905				N
C5	PBS-24h-1	MyD88-1	UNKNOWN	SYBR	None				Undetermined	8.06772								TRUE	0.22769	TRUE	3	22	1	77.8667				N
C6	PBS-24h-1	MyD88-1	UNKNOWN	SYBR	None				Undetermined	8.06772								TRUE	0.22769	TRUE	3	24	1	77.8667				N
C7	PBS-24h-1	MyD88-2	UNKNOWN	SYBR	None				7.70517	8.30474	0.84792							TRUE	0.222599	TRUE	1	2	1	81.5667				Y
C8	PBS-24h-1	MyD88-2	UNKNOWN	SYBR	None				Undetermined	8.30474	0.84792							TRUE	0.222599	TRUE	3	21	1	81.5667				N
C9	PBS-24h-1	MyD88-2	UNKNOWN	SYBR	None				8.90431	8.30474	0.84792							TRUE	0.222599	TRUE	1	2	1	81.5667				Y
C10	PBS-24h-1	EF	UNKNOWN	SYBR	None				8.22511	8.13557	0.093856							TRUE	0.197787	TRUE	1	2	1	80.1571				N
C11	PBS-24h-1	EF	UNKNOWN	SYBR	None				8.03793	8.13557	0.093856							TRUE	0.197787	TRUE	1	2	1	79.981				N
C12	PBS-24h-1	EF	UNKNOWN	SYBR	None				8.14368	8.13557	0.093856							TRUE	0.197787	TRUE	1	2	1	79.8048				N
D1	PBS-48h-1	12725	UNKNOWN	SYBR	None				21.9457	21.925	0.0444779							TRUE	0.206134	TRUE	3	17	1	79.4524				N
D2	PBS-48h-1	12725	UNKNOWN	SYBR	None				21.9553	21.925	0.0444779							TRUE	0.206134	TRUE	3	16	1	79.6286				N
D3	PBS-48h-1	12725	UNKNOWN	SYBR	None				21.8739	21.925	0.0444779							TRUE	0.206134	TRUE	3	17	1	79.6286				N
D4	PBS-48h-1	MyD88-1	UNKNOWN	SYBR	None	0.0376683	0.0343619	0.0412928	24.7547	24.8134	0.0697017		2.88837	0.0477375			4.73051	TRUE	0.22769	TRUE	3	19	1	78.0429				N
D5	PBS-48h-1	MyD88-1	UNKNOWN	SYBR	None	0.0376683	0.0343619	0.0412928	24.795	24.8134	0.0697017		2.88837	0.0477375			4.73051	TRUE	0.22769	TRUE	3	19	1	78.0429				N
D6	PBS-48h-1	MyD88-1	UNKNOWN	SYBR	None	0.0376683	0.0343619	0.0412928	24.8904	24.8134	0.0697017		2.88837	0.0477375			4.73051	TRUE	0.22769	TRUE	3	20	1	78.219				N
D7	PBS-48h-1	MyD88-2	UNKNOWN	SYBR	None	0.0634381	0.0574902	0.0700013	24.7238	24.7762	0.0766338		2.85121	0.0511567			3.97851	TRUE	0.222599	TRUE	3	20	1	81.7429				N
D8	PBS-48h-1	MyD88-2	UNKNOWN	SYBR	None	0.0634381	0.0574902	0.0700013	24.7407	24.7762	0.0766338		2.85121	0.0511567			3.97851	TRUE	0.222599	TRUE	3	19	1	81.7429				N
D9	PBS-48h-1	MyD88-2	UNKNOWN	SYBR	None	0.0634381	0.0574902	0.0700013	24.8641	24.7762	0.0766338		2.85121	0.0511567			3.97851	TRUE	0.222599	TRUE	3	19	1	81.5667				N
D10	PBS-48h-1	EF	UNKNOWN	SYBR	None	0.068334	0.0649484	0.0718961	16.9249	16.9349	0.0106428		-4.99009	0.0264043			3.87125	TRUE	0.197787	TRUE	3	11	1	80.3333				N
D11	PBS-48h-1	EF	UNKNOWN	SYBR	None	0.068334	0.0649484	0.0718961	16.9337	16.9349	0.0106428		-4.99009	0.0264043			3.87125	TRUE	0.197787	TRUE	3	12	1	80.1571				N
D12	PBS-48h-1	EF	UNKNOWN	SYBR	None	0.068334	0.0649484	0.0718961	16.9461	16.9349	0.0106428		-4.99009	0.0264043			3.87125	TRUE	0.197787	TRUE	3	12	1	79.981				N
E1	PBS-72h-1	12725	UNKNOWN	SYBR	None				20.4093	20.3273	0.0911739							TRUE	0.206134	TRUE	3	15	1	79.4524				N
E2	PBS-72h-1	12725	UNKNOWN	SYBR	None				20.3434	20.3273	0.0911739							TRUE	0.206134	TRUE	3	15	1	79.6286				N
E3	PBS-72h-1	12725	UNKNOWN	SYBR	None				20.2291	20.3273	0.0911739							TRUE	0.206134	TRUE	3	15	1	79.8048				N
E4	PBS-72h-1	MyD88-1	UNKNOWN	SYBR	None	0.197305	0.177605	0.219191	20.856	20.8267	0.0254953		0.49936	0.0546586			2.3415	TRUE	0.22769	TRUE	3	16	1	78.3952				N
E5	PBS-72h-1	MyD88-1	UNKNOWN	SYBR	None	0.197305	0.177605	0.219191	20.8105	20.8267	0.0254953		0.49936	0.0546586			2.3415	TRUE	0.22769	TRUE	3	15	1	78.5714				N
E6	PBS-72h-1	MyD88-1	UNKNOWN	SYBR	None	0.197305	0.177605	0.219191	20.8134	20.8267	0.0254953		0.49936	0.0546586			2.3415	TRUE	0.22769	TRUE	3	15	1	78.5714				N
E7	PBS-72h-1	MyD88-2	UNKNOWN	SYBR	None	0.0236576	0.0199655	0.0280326	24.4853	24.6015	0.122512		4.27425	0.0881701			5.40155	TRUE	0.222599	TRUE	3	19	1	81.5667				N
E8	PBS-72h-1	MyD88-2	UNKNOWN	SYBR	None	0.0236576	0.0199655	0.0280326	24.5898	24.6015	0.122512		4.27425	0.0881701			5.40155	TRUE	0.222599	TRUE	3	19	1	81.5667				N
E9	PBS-72h-1	MyD88-2	UNKNOWN	SYBR	None	0.0236576	0.0199655	0.0280326	24.7295	24.6015	0.122512		4.27425	0.0881701			5.40155	TRUE	0.222599	TRUE	3	19	1	81.7429				N
E10	PBS-72h-1	EF	UNKNOWN	SYBR	None	0.0615496	0.0555877	0.068151	15.4842	15.4881	0.00975831		-4.83923	0.0529399			4.02211	TRUE	0.197787	TRUE	3	10	1	80.3333				N
E11	PBS-72h-1	EF	UNKNOWN	SYBR	None	0.0615496	0.0555877	0.068151	15.4992	15.4881	0.00975831		-4.83923	0.0529399			4.02211	TRUE	0.197787	TRUE	3	10	1	80.1571				N
E12	PBS-72h-1	EF	UNKNOWN	SYBR	None	0.0615496	0.0555877	0.068151	15.4808	15.4881	0.00975831		-4.83923	0.0529399			4.02211	TRUE	0.197787	TRUE	3	10	1	79.981				N
F1	PBS-96h-1	12725	UNKNOWN	SYBR	None				22.6347	22.5735	0.065654							TRUE	0.206134	TRUE	3	18	1	79.2762				N
F2	PBS-96h-1	12725	UNKNOWN	SYBR	None				22.5816	22.5735	0.065654							TRUE	0.206134	TRUE	3	17	1	79.6286				N
F3	PBS-96h-1	12725	UNKNOWN	SYBR	None				22.5041	22.5735	0.065654							TRUE	0.206134	TRUE	3	18	1	79.8048				N
F4	PBS-96h-1	MyD88-1	UNKNOWN	SYBR	None	0.272622	0.250298	0.296936	22.6508	22.6064	0.0400184		0.0328897	0.0443919			1.87503	TRUE	0.22769	TRUE	3	17	1	78.3952				N
F5	PBS-96h-1	MyD88-1	UNKNOWN	SYBR	None	0.272622	0.250298	0.296936	22.595	22.6064	0.0400184		0.0328897	0.0443919			1.87503	TRUE	0.22769	TRUE	3	17	1	78.3952				N
F6	PBS-96h-1	MyD88-1	UNKNOWN	SYBR	None	0.272622	0.250298	0.296936	22.5733	22.6064	0.0400184		0.0328897	0.0443919			1.87503	TRUE	0.22769	TRUE	3	17	1	78.3952				N
F7	PBS-96h-1	MyD88-2	UNKNOWN	SYBR	None	0.0786045	0.0713404	0.0866084	25.067	25.1154	0.0574958		2.54194	0.0503859			3.66924	TRUE	0.222599	TRUE	3	20	1	81.3905				N
F8	PBS-96h-1	MyD88-2	UNKNOWN	SYBR	None	0.0786045	0.0713404	0.0866084	25.1003	25.1154	0.0574958		2.54194	0.0503859			3.66924	TRUE	0.222599	TRUE	3	20	1	81.3905				N
F9	PBS-96h-1	MyD88-2	UNKNOWN	SYBR	None	0.0786045	0.0713404	0.0866084	25.1789	25.1154	0.0574958		2.54194	0.0503859			3.66924	TRUE	0.222599	TRUE	3	20	1	81.3905				N
F10	PBS-96h-1	EF	UNKNOWN	SYBR	None	0.168229	0.155198	0.182354	16.2483	16.2836	0.0308994		-6.28983	0.0418936			2.5715	TRUE	0.197787	TRUE	3	11	1	80.1571				N
F11	PBS-96h-1	EF	UNKNOWN	SYBR	None	0.168229	0.155198	0.182354	16.2972	16.2836	0.0308994		-6.28983	0.0418936			2.5715	TRUE	0.197787	TRUE	3	11	1	79.981				N
F12	PBS-96h-1	EF	UNKNOWN	SYBR	None	0.168229	0.155198	0.182354	16.3054	16.2836	0.0308994		-6.28983	0.0418936			2.5715	TRUE	0.197787	TRUE	3	11	1	79.8048				N
G1	PBS-120h-1	12725	UNKNOWN	SYBR	None				24.9098	24.8994	0.0238329							TRUE	0.206134	TRUE	3	19	1	79.1				N
G2	PBS-120h-1	12725	UNKNOWN	SYBR	None				24.9164	24.8994	0.0238329							TRUE	0.206134	TRUE	3	19	1	79.2762				N
G3	PBS-120h-1	12725	UNKNOWN	SYBR	None				24.8722	24.8994	0.0238329							TRUE	0.206134	TRUE	3	20	1	79.4524				N
G4	PBS-120h-1	MyD88-1	UNKNOWN	SYBR	None	0.162408	0.156999	0.168005	25.7003	25.6796	0.0190154		0.780164	0.017603			2.6223	TRUE	0.22769	TRUE	3	20	1	78.219				N
G5	PBS-120h-1	MyD88-1	UNKNOWN	SYBR	None	0.162408	0.156999	0.168005	25.663	25.6796	0.0190154		0.780164	0.017603			2.6223	TRUE	0.22769	TRUE	3	20	1	78.219				N
G6	PBS-120h-1	MyD88-1	UNKNOWN	SYBR	None	0.162408	0.156999	0.168005	25.6755	25.6796	0.0190154		0.780164	0.017603			2.6223	TRUE	0.22769	TRUE	3	20	1	78.219				N
G7	PBS-120h-1	MyD88-2	UNKNOWN	SYBR	None	0.205184	0.181598	0.231833	25.9471	26.0571	0.107285		1.15771	0.0634512			2.28501	TRUE	0.222599	TRUE	3	21	1	81.3905				N
G8	PBS-120h-1	MyD88-2	UNKNOWN	SYBR	None	0.205184	0.181598	0.231833	26.0629	26.0571	0.107285		1.15771	0.0634512			2.28501	TRUE	0.222599	TRUE	3	21	1	81.3905				N
G9	PBS-120h-1	MyD88-2	UNKNOWN	SYBR	None	0.205184	0.181598	0.231833	26.1614	26.0571	0.107285		1.15771	0.0634512			2.28501	TRUE	0.222599	TRUE	3	21	1	81.3905				N
G10	PBS-120h-1	EF	UNKNOWN	SYBR	None	0.250445	0.236385	0.265342	17.9856	18.0355	0.0462174		-6.86391	0.0300225			1.99743	TRUE	0.197787	TRUE	3	13	1	79.981				N
G11	PBS-120h-1	EF	UNKNOWN	SYBR	None	0.250445	0.236385	0.265342	18.0768	18.0355	0.0462174		-6.86391	0.0300225			1.99743	TRUE	0.197787	TRUE	3	13	1	79.981				N
G12	PBS-120h-1	EF	UNKNOWN	SYBR	None	0.250445	0.236385	0.265342	18.0442	18.0355	0.0462174		-6.86391	0.0300225			1.99743	TRUE	0.197787	TRUE	3	13	1	79.8048				N
H1	EGFP-12h-1	12725	UNKNOWN	SYBR	None				24.5306	24.5483	0.0385345							TRUE	0.206134	TRUE	3	20	1	78.9238				N
H2	EGFP-12h-1	12725	UNKNOWN	SYBR	None				24.5925	24.5483	0.0385345							TRUE	0.206134	TRUE	3	20	1	79.1				N
H3	EGFP-12h-1	12725	UNKNOWN	SYBR	None				24.5217	24.5483	0.0385345							TRUE	0.206134	TRUE	3	19	1	79.2762				N
H4	EGFP-12h-1	MyD88-1	UNKNOWN	SYBR	None	0.268197	0.255521	0.281502	24.6233	24.6048	0.020343		0.0564969	0.0251578			1.89863	TRUE	0.22769	TRUE	3	19	1	77.6905				N
H5	EGFP-12h-1	MyD88-1	UNKNOWN	SYBR	None	0.268197	0.255521	0.281502	24.6079	24.6048	0.020343		0.0564969	0.0251578			1.89863	TRUE	0.22769	TRUE	3	19	1	77.6905				N
H6	EGFP-12h-1	MyD88-1	UNKNOWN	SYBR	None	0.268197	0.255521	0.281502	24.583	24.6048	0.020343		0.0564969	0.0251578			1.89863	TRUE	0.22769	TRUE	3	19	1	77.8667				N
H7	EGFP-12h-1	MyD88-2	UNKNOWN	SYBR	None	0.177186	0.168675	0.186126	25.8967	25.9176	0.0218625		1.36937	0.0255791			2.49667	TRUE	0.222599	TRUE	3	20	1	81.2143				N
H8	EGFP-12h-1	MyD88-2	UNKNOWN	SYBR	None	0.177186	0.168675	0.186126	25.9403	25.9176	0.0218625		1.36937	0.0255791			2.49667	TRUE	0.222599	TRUE	3	21	1	81.2143				N
H9	EGFP-12h-1	MyD88-2	UNKNOWN	SYBR	None	0.177186	0.168675	0.186126	25.9159	25.9176	0.0218625		1.36937	0.0255791			2.49667	TRUE	0.222599	TRUE	3	21	1	81.2143				N
H10	EGFP-12h-1	EF	UNKNOWN	SYBR	None	0.373623	0.351626	0.396995	17.1458	17.1073	0.0386964		-7.44099	0.0315294			1.42035	TRUE	0.197787	TRUE	3	12	1	79.8048				N
H11	EGFP-12h-1	EF	UNKNOWN	SYBR	None	0.373623	0.351626	0.396995	17.1076	17.1073	0.0386964		-7.44099	0.0315294			1.42035	TRUE	0.197787	TRUE	3	12	1	79.8048				N
H12	EGFP-12h-1	EF	UNKNOWN	SYBR	None	0.373623	0.351626	0.396995	17.0684	17.1073	0.0386964		-7.44099	0.0315294			1.42035	TRUE	0.197787	TRUE	3	12	1	79.6286				N
Analysis Type	Singleplex
Endogenous Control	12725
RQ Min/Max Confidence Level	95.0
Reference Sample	0H-1
