# Supplementary material for: CgMyD88s Serves as an Innate Immune System Plug During Ostreid Herpesvirus 1 Infection in the Pacific Oyster (Crassostrea gigas)
Source: Front Immunol. 2020 Jul 14;11:1247. doi: 10.3389/fimmu.2020.01247 (PMC7381170; doi:10.3389/fimmu.2020.01247)
Supplement: Supplementary file 3 [file Data_Sheet_1.ZIP › original data/20170718-12725RNAi-2_data.xls]

## Sheet: Results
Block Type	96fast
Chemistry	SYBR_GREEN
Experiment File Name	D:\user_program\txy\20170718-12725RNAi-2.eds
Experiment Run End Time	2017-07-19 13:45:48 PM GMT+08:00
Instrument Type	sds7500fast
Passive Reference	ROX
Well	Sample Name	Target Name	Task	Reporter	Quencher	RQ	RQ Min	RQ Max	Cт	Cт Mean	Cт SD	ΔCт	ΔCт Mean	ΔCт SE	HK Control ΔCт Mean	HK Control ΔCт SE	ΔΔCт	Automatic Ct Threshold	Ct Threshold	Automatic Baseline	Baseline Start	Baseline End	Efficiency	Tm1	Tm2	Tm3	Comments
A1	EGFP-24h-1	12725	UNKNOWN	SYBR	None				20.9575	20.8936	0.0599396							TRUE	0.173888	TRUE	3	16	1	79
A2	EGFP-24h-1	12725	UNKNOWN	SYBR	None				20.8848	20.8936	0.0599396							TRUE	0.173888	TRUE	3	16	1	79
A3	EGFP-24h-1	12725	UNKNOWN	SYBR	None				20.8386	20.8936	0.0599396							TRUE	0.173888	TRUE	3	15	1	79.1762
A4	EGFP-24h-1	MyD88-1	UNKNOWN	SYBR	None	1	0.927989	1.0776	21.9186	21.9528	0.0305197		1.05914	0.0388339			0	TRUE	0.246572	TRUE	3	17	1	77.7667
A5	EGFP-24h-1	MyD88-1	UNKNOWN	SYBR	None	1	0.927989	1.0776	21.9627	21.9528	0.0305197		1.05914	0.0388339			0	TRUE	0.246572	TRUE	3	17	1	77.9429
A6	EGFP-24h-1	MyD88-1	UNKNOWN	SYBR	None	1	0.927989	1.0776	21.9772	21.9528	0.0305197		1.05914	0.0388339			0	TRUE	0.246572	TRUE	3	17	1	78.119
A7	EGFP-24h-1	MyD88-2	UNKNOWN	SYBR	None	1	0.905279	1.10463	24.271	24.3126	0.0665476		3.41899	0.0517086			0	TRUE	0.211976	TRUE	3	19	1	81.4667
A8	EGFP-24h-1	MyD88-2	UNKNOWN	SYBR	None	1	0.905279	1.10463	24.2775	24.3126	0.0665476		3.41899	0.0517086			0	TRUE	0.211976	TRUE	3	19	1	81.4667
A9	EGFP-24h-1	MyD88-2	UNKNOWN	SYBR	None	1	0.905279	1.10463	24.3894	24.3126	0.0665476		3.41899	0.0517086			0	TRUE	0.211976	TRUE	3	19	1	81.4667
A10	EGFP-24h-1	EF	UNKNOWN	SYBR	None	1	0.882348	1.13334	16.5018	16.4137	0.095383		-4.47997	0.0650402			0	TRUE	0.18077	TRUE	3	12	1	79.7048
A11	EGFP-24h-1	EF	UNKNOWN	SYBR	None	1	0.882348	1.13334	16.4269	16.4137	0.095383		-4.47997	0.0650402			0	TRUE	0.18077	TRUE	3	11	1	79.7048
A12	EGFP-24h-1	EF	UNKNOWN	SYBR	None	1	0.882348	1.13334	16.3124	16.4137	0.095383		-4.47997	0.0650402			0	TRUE	0.18077	TRUE	3	11	1	79.7048
B1	EGFP-48h-1	12725	UNKNOWN	SYBR	None				22.1982	22.1349	0.0859442							TRUE	0.173888	TRUE	3	17	1	79.1762
B2	EGFP-48h-1	12725	UNKNOWN	SYBR	None				22.1695	22.1349	0.0859442							TRUE	0.173888	TRUE	3	18	1	79.3524
B3	EGFP-48h-1	12725	UNKNOWN	SYBR	None				22.0371	22.1349	0.0859442							TRUE	0.173888	TRUE	3	17	1	79.5286
B4	EGFP-48h-1	MyD88-1	UNKNOWN	SYBR	None	0.433891	0.391582	0.480772	24.3662	24.3987	0.0337685		2.26373	0.0533127			1.20459	TRUE	0.246572	TRUE	3	19	1	77.9429
B5	EGFP-48h-1	MyD88-1	UNKNOWN	SYBR	None	0.433891	0.391582	0.480772	24.3961	24.3987	0.0337685		2.26373	0.0533127			1.20459	TRUE	0.246572	TRUE	3	19	1	78.119
B6	EGFP-48h-1	MyD88-1	UNKNOWN	SYBR	None	0.433891	0.391582	0.480772	24.4336	24.3987	0.0337685		2.26373	0.0533127			1.20459	TRUE	0.246572	TRUE	3	19	1	78.119
B7	EGFP-48h-1	MyD88-2	UNKNOWN	SYBR	None	1.33267	1.19902	1.48121	25.1301	25.1396	0.0407352		3.00468	0.0549113			-0.414314	TRUE	0.211976	TRUE	3	20	1	81.4667
B8	EGFP-48h-1	MyD88-2	UNKNOWN	SYBR	None	1.33267	1.19902	1.48121	25.1045	25.1396	0.0407352		3.00468	0.0549113			-0.414314	TRUE	0.211976	TRUE	3	20	1	81.4667
B9	EGFP-48h-1	MyD88-2	UNKNOWN	SYBR	None	1.33267	1.19902	1.48121	25.1842	25.1396	0.0407352		3.00468	0.0549113			-0.414314	TRUE	0.211976	TRUE	3	20	1	81.4667
B10	EGFP-48h-1	EF	UNKNOWN	SYBR	None	1.42894	1.29314	1.57899	17.1485	17.14	0.0262706		-4.99491	0.0518863			-0.514943	TRUE	0.18077	TRUE	3	12	1	80.0571
B11	EGFP-48h-1	EF	UNKNOWN	SYBR	None	1.42894	1.29314	1.57899	17.161	17.14	0.0262706		-4.99491	0.0518863			-0.514943	TRUE	0.18077	TRUE	3	12	1	79.881
B12	EGFP-48h-1	EF	UNKNOWN	SYBR	None	1.42894	1.29314	1.57899	17.1106	17.14	0.0262706		-4.99491	0.0518863			-0.514943	TRUE	0.18077	TRUE	3	12	1	79.7048
C1	EGFP-72h-1	12725	UNKNOWN	SYBR	None				21.1831	21.1321	0.0685447							TRUE	0.173888	TRUE	3	16	1	79.1762
C2	EGFP-72h-1	12725	UNKNOWN	SYBR	None				21.159	21.1321	0.0685447							TRUE	0.173888	TRUE	3	16	1	79.3524
C3	EGFP-72h-1	12725	UNKNOWN	SYBR	None				21.0542	21.1321	0.0685447							TRUE	0.173888	TRUE	3	16	1	79.5286
C4	EGFP-72h-1	MyD88-1	UNKNOWN	SYBR	None	0.444024	0.408818	0.482262	23.3589	23.3625	0.0287992		2.23043	0.0429254			1.17129	TRUE	0.246572	TRUE	3	17	1	78.2952
C5	EGFP-72h-1	MyD88-1	UNKNOWN	SYBR	None	0.444024	0.408818	0.482262	23.3357	23.3625	0.0287992		2.23043	0.0429254			1.17129	TRUE	0.246572	TRUE	3	18	1	78.2952
C6	EGFP-72h-1	MyD88-1	UNKNOWN	SYBR	None	0.444024	0.408818	0.482262	23.393	23.3625	0.0287992		2.23043	0.0429254			1.17129	TRUE	0.246572	TRUE	3	18	1	78.4714
C7	EGFP-72h-1	MyD88-2	UNKNOWN	SYBR	None	0.753932	0.671643	0.846303	24.8831	24.9586	0.0782398		3.82649	0.0600551			0.407494	TRUE	0.211976	TRUE	3	19	1	81.8191
C8	EGFP-72h-1	MyD88-2	UNKNOWN	SYBR	None	0.753932	0.671643	0.846303	24.9533	24.9586	0.0782398		3.82649	0.0600551			0.407494	TRUE	0.211976	TRUE	3	20	1	81.8191
C9	EGFP-72h-1	MyD88-2	UNKNOWN	SYBR	None	0.753932	0.671643	0.846303	25.0394	24.9586	0.0782398		3.82649	0.0600551			0.407494	TRUE	0.211976	TRUE	3	20	1	81.8191
C10	EGFP-72h-1	EF	UNKNOWN	SYBR	None	0.835583	0.772373	0.903966	16.9181	16.9113	0.017713		-4.22082	0.0408743			0.259144	TRUE	0.18077	TRUE	3	12	1	80.2333
C11	EGFP-72h-1	EF	UNKNOWN	SYBR	None	0.835583	0.772373	0.903966	16.9246	16.9113	0.017713		-4.22082	0.0408743			0.259144	TRUE	0.18077	TRUE	3	12	1	80.0571
C12	EGFP-72h-1	EF	UNKNOWN	SYBR	None	0.835583	0.772373	0.903966	16.8912	16.9113	0.017713		-4.22082	0.0408743			0.259144	TRUE	0.18077	TRUE	3	12	1	79.881
D1	EGFP-96h-1	12725	UNKNOWN	SYBR	None				22.0326	21.9969	0.0472629							TRUE	0.173888	TRUE	3	17	1	79.5286
D2	EGFP-96h-1	12725	UNKNOWN	SYBR	None				22.0148	21.9969	0.0472629							TRUE	0.173888	TRUE	3	17	1	79.7048
D3	EGFP-96h-1	12725	UNKNOWN	SYBR	None				21.9433	21.9969	0.0472629							TRUE	0.173888	TRUE	3	17	1	79.881
D4	EGFP-96h-1	MyD88-1	UNKNOWN	SYBR	None	0.70681	0.662964	0.753556	23.5887	23.5567	0.03299		1.55974	0.0332772			0.500605	TRUE	0.246572	TRUE	3	18	1	78.2952
D5	EGFP-96h-1	MyD88-1	UNKNOWN	SYBR	None	0.70681	0.662964	0.753556	23.5228	23.5567	0.03299		1.55974	0.0332772			0.500605	TRUE	0.246572	TRUE	3	18	1	78.4714
D6	EGFP-96h-1	MyD88-1	UNKNOWN	SYBR	None	0.70681	0.662964	0.753556	23.5585	23.5567	0.03299		1.55974	0.0332772			0.500605	TRUE	0.246572	TRUE	3	18	1	78.4714
D7	EGFP-96h-1	MyD88-2	UNKNOWN	SYBR	None	0.756129	0.689042	0.829748	25.751	25.8192	0.0689815		3.82229	0.0482778			0.403295	TRUE	0.211976	TRUE	3	21	1	81.6429
D8	EGFP-96h-1	MyD88-2	UNKNOWN	SYBR	None	0.756129	0.689042	0.829748	25.8178	25.8192	0.0689815		3.82229	0.0482778			0.403295	TRUE	0.211976	TRUE	3	21	1	81.6429
D9	EGFP-96h-1	MyD88-2	UNKNOWN	SYBR	None	0.756129	0.689042	0.829748	25.8889	25.8192	0.0689815		3.82229	0.0482778			0.403295	TRUE	0.211976	TRUE	3	21	1	81.6429
D10	EGFP-96h-1	EF	UNKNOWN	SYBR	None	0.998181	0.938983	1.06111	17.5496	17.5196	0.0281754		-4.47734	0.0317681			0.00262705	TRUE	0.18077	TRUE	3	13	1	80.2333
D11	EGFP-96h-1	EF	UNKNOWN	SYBR	None	0.998181	0.938983	1.06111	17.5156	17.5196	0.0281754		-4.47734	0.0317681			0.00262705	TRUE	0.18077	TRUE	3	12	1	80.2333
D12	EGFP-96h-1	EF	UNKNOWN	SYBR	None	0.998181	0.938983	1.06111	17.4936	17.5196	0.0281754		-4.47734	0.0317681			0.00262705	TRUE	0.18077	TRUE	3	12	1	79.881
E1	EGFP-120h-1	12725	UNKNOWN	SYBR	None				22.1945	22.1269	0.0862874							TRUE	0.173888	TRUE	3	17	1	79.5286
E2	EGFP-120h-1	12725	UNKNOWN	SYBR	None				22.1564	22.1269	0.0862874							TRUE	0.173888	TRUE	3	17	1	79.7048
E3	EGFP-120h-1	12725	UNKNOWN	SYBR	None				22.0297	22.1269	0.0862874							TRUE	0.173888	TRUE	3	17	1	79.881
E4	EGFP-120h-1	MyD88-1	UNKNOWN	SYBR	None	0.877666	0.79455	0.969478	23.4017	23.3742	0.0239249		1.24739	0.0516976			0.188255	TRUE	0.246572	TRUE	3	18	1	78.2952
E5	EGFP-120h-1	MyD88-1	UNKNOWN	SYBR	None	0.877666	0.79455	0.969478	23.3582	23.3742	0.0239249		1.24739	0.0516976			0.188255	TRUE	0.246572	TRUE	3	18	1	78.4714
E6	EGFP-120h-1	MyD88-1	UNKNOWN	SYBR	None	0.877666	0.79455	0.969478	23.3628	23.3742	0.0239249		1.24739	0.0516976			0.188255	TRUE	0.246572	TRUE	3	18	1	78.4714
E7	EGFP-120h-1	MyD88-2	UNKNOWN	SYBR	None	1.85494	1.55501	2.21273	24.5067	24.6545	0.133236		2.52762	0.0916469			-0.891373	TRUE	0.211976	TRUE	3	19	1	81.6429
E8	EGFP-120h-1	MyD88-2	UNKNOWN	SYBR	None	1.85494	1.55501	2.21273	24.6912	24.6545	0.133236		2.52762	0.0916469			-0.891373	TRUE	0.211976	TRUE	3	19	1	81.6429
E9	EGFP-120h-1	MyD88-2	UNKNOWN	SYBR	None	1.85494	1.55501	2.21273	24.7655	24.6545	0.133236		2.52762	0.0916469			-0.891373	TRUE	0.211976	TRUE	3	20	1	81.6429
E10	EGFP-120h-1	EF	UNKNOWN	SYBR	None	2.55629	2.31973	2.81698	16.3037	16.2928	0.0138806		-5.83402	0.0504585			-1.35405	TRUE	0.18077	TRUE	3	11	1	80.2333
E11	EGFP-120h-1	EF	UNKNOWN	SYBR	None	2.55629	2.31973	2.81698	16.2976	16.2928	0.0138806		-5.83402	0.0504585			-1.35405	TRUE	0.18077	TRUE	3	11	1	80.2333
E12	EGFP-120h-1	EF	UNKNOWN	SYBR	None	2.55629	2.31973	2.81698	16.2772	16.2928	0.0138806		-5.83402	0.0504585			-1.35405	TRUE	0.18077	TRUE	3	11	1	79.881
F1	12725-12h-1	12725	UNKNOWN	SYBR	None				22.0532	22.0285	0.0655322							TRUE	0.173888	TRUE	3	17	1	79.1762
F2	12725-12h-1	12725	UNKNOWN	SYBR	None				22.078	22.0285	0.0655322							TRUE	0.173888	TRUE	3	17	1	79.5286
F3	12725-12h-1	12725	UNKNOWN	SYBR	None				21.9541	22.0285	0.0655322							TRUE	0.173888	TRUE	3	17	1	79.7048
F4	12725-12h-1	MyD88-1	UNKNOWN	SYBR	None	0.56311	0.517139	0.613168	23.9547	23.9161	0.0397554		1.88765	0.0442529			0.828512	TRUE	0.246572	TRUE	3	19	1	77.7667
F5	12725-12h-1	MyD88-1	UNKNOWN	SYBR	None	0.56311	0.517139	0.613168	23.8753	23.9161	0.0397554		1.88765	0.0442529			0.828512	TRUE	0.246572	TRUE	3	18	1	77.9429
F6	12725-12h-1	MyD88-1	UNKNOWN	SYBR	None	0.56311	0.517139	0.613168	23.9183	23.9161	0.0397554		1.88765	0.0442529			0.828512	TRUE	0.246572	TRUE	3	18	1	77.9429
F7	12725-12h-1	MyD88-2	UNKNOWN	SYBR	None	2.07087	1.72002	2.49329	24.2212	24.3972	0.153681		2.36875	0.096458			-1.05024	TRUE	0.211976	TRUE	3	19	1	81.4667
F8	12725-12h-1	MyD88-2	UNKNOWN	SYBR	None	2.07087	1.72002	2.49329	24.5048	24.3972	0.153681		2.36875	0.096458			-1.05024	TRUE	0.211976	TRUE	3	19	1	81.4667
F9	12725-12h-1	MyD88-2	UNKNOWN	SYBR	None	2.07087	1.72002	2.49329	24.4656	24.3972	0.153681		2.36875	0.096458			-1.05024	TRUE	0.211976	TRUE	3	20	1	81.6429
F10	12725-12h-1	EF	UNKNOWN	SYBR	None	1.47011	1.36196	1.58685	17.0035	16.9926	0.0208694		-5.03589	0.0397072			-0.555924	TRUE	0.18077	TRUE	3	12	1	80.2333
F11	12725-12h-1	EF	UNKNOWN	SYBR	None	1.47011	1.36196	1.58685	17.0057	16.9926	0.0208694		-5.03589	0.0397072			-0.555924	TRUE	0.18077	TRUE	3	12	1	80.0571
F12	12725-12h-1	EF	UNKNOWN	SYBR	None	1.47011	1.36196	1.58685	16.9685	16.9926	0.0208694		-5.03589	0.0397072			-0.555924	TRUE	0.18077	TRUE	3	12	1	79.881
G1	12725-24h-1	12725	UNKNOWN	SYBR	None				20.9307	20.7586	0.1716							TRUE	0.173888	TRUE	3	13	1	79
G2	12725-24h-1	12725	UNKNOWN	SYBR	None				20.7577	20.7586	0.1716							TRUE	0.173888	TRUE	3	10	1	79.3524
G3	12725-24h-1	12725	UNKNOWN	SYBR	None				20.5875	20.7586	0.1716							TRUE	0.173888	TRUE	3	11	1	79.5286
G4	12725-24h-1	MyD88-1	UNKNOWN	SYBR	None	0.29041	0.235627	0.35793	23.6903	23.6016	0.0771412		2.84297	0.108624			1.78384	TRUE	0.246572	TRUE	3	14	1	77.9429
G5	12725-24h-1	MyD88-1	UNKNOWN	SYBR	None	0.29041	0.235627	0.35793	23.5501	23.6016	0.0771412		2.84297	0.108624			1.78384	TRUE	0.246572	TRUE	3	12	1	77.9429
G6	12725-24h-1	MyD88-1	UNKNOWN	SYBR	None	0.29041	0.235627	0.35793	23.5644	23.6016	0.0771412		2.84297	0.108624			1.78384	TRUE	0.246572	TRUE	3	12	1	77.9429
G7	12725-24h-1	MyD88-2	UNKNOWN	SYBR	None	0.309585	0.243158	0.394158	25.7152	25.8692	0.133427		5.11058	0.125498			1.69159	TRUE	0.211976	TRUE	3	12	1	81.4667
G8	12725-24h-1	MyD88-2	UNKNOWN	SYBR	None	0.309585	0.243158	0.394158	25.9497	25.8692	0.133427		5.11058	0.125498			1.69159	TRUE	0.211976	TRUE	3	16	1	81.4667
G9	12725-24h-1	MyD88-2	UNKNOWN	SYBR	None	0.309585	0.243158	0.394158	25.9427	25.8692	0.133427		5.11058	0.125498			1.69159	TRUE	0.211976	TRUE	3	15	1	81.4667
G10	12725-24h-1	EF	UNKNOWN	SYBR	None	0.465928	0.381007	0.569777	17.4216	17.3805	0.0578619		-3.37815	0.104554			1.10182	TRUE	0.18077	TRUE	3	11	1	80.0571
G11	12725-24h-1	EF	UNKNOWN	SYBR	None	0.465928	0.381007	0.569777	17.4055	17.3805	0.0578619		-3.37815	0.104554			1.10182	TRUE	0.18077	TRUE	3	10	1	79.881
G12	12725-24h-1	EF	UNKNOWN	SYBR	None	0.465928	0.381007	0.569777	17.3143	17.3805	0.0578619		-3.37815	0.104554			1.10182	TRUE	0.18077	TRUE	3	10	1	79.7048
H1	12725-48h-1	12725	UNKNOWN	SYBR	None				21.3216	21.259	0.0621359							TRUE	0.173888	TRUE	3	16	1	79
H2	12725-48h-1	12725	UNKNOWN	SYBR	None				21.2582	21.259	0.0621359							TRUE	0.173888	TRUE	3	16	1	79.1762
H3	12725-48h-1	12725	UNKNOWN	SYBR	None				21.1973	21.259	0.0621359							TRUE	0.173888	TRUE	3	16	1	79.1762
H4	12725-48h-1	MyD88-1	UNKNOWN	SYBR	None	0.374535	0.344344	0.407374	23.7757	23.735	0.0431363		2.47596	0.0436715			1.41683	TRUE	0.246572	TRUE	3	18	1	77.5905
H5	12725-48h-1	MyD88-1	UNKNOWN	SYBR	None	0.374535	0.344344	0.407374	23.6898	23.735	0.0431363		2.47596	0.0436715			1.41683	TRUE	0.246572	TRUE	3	18	1	77.5905
H6	12725-48h-1	MyD88-1	UNKNOWN	SYBR	None	0.374535	0.344344	0.407374	23.7394	23.735	0.0431363		2.47596	0.0436715			1.41683	TRUE	0.246572	TRUE	3	18	1	77.7667
H7	12725-48h-1	MyD88-2	UNKNOWN	SYBR	None	0.554927	0.500621	0.615124	25.4674	25.5276	0.0687785		4.26862	0.0535143			0.84963	TRUE	0.211976	TRUE	3	20	1	81.2905
H8	12725-48h-1	MyD88-2	UNKNOWN	SYBR	None	0.554927	0.500621	0.615124	25.513	25.5276	0.0687785		4.26862	0.0535143			0.84963	TRUE	0.211976	TRUE	3	20	1	81.2905
H9	12725-48h-1	MyD88-2	UNKNOWN	SYBR	None	0.554927	0.500621	0.615124	25.6026	25.5276	0.0687785		4.26862	0.0535143			0.84963	TRUE	0.211976	TRUE	3	20	1	81.1143
H10	12725-48h-1	EF	UNKNOWN	SYBR	None	0.660151	0.599003	0.727541	17.4407	17.3782	0.0615816		-3.88083	0.050508			0.599132	TRUE	0.18077	TRUE	3	12	1	79.881
H11	12725-48h-1	EF	UNKNOWN	SYBR	None	0.660151	0.599003	0.727541	17.3763	17.3782	0.0615816		-3.88083	0.050508			0.599132	TRUE	0.18077	TRUE	3	12	1	79.7048
H12	12725-48h-1	EF	UNKNOWN	SYBR	None	0.660151	0.599003	0.727541	17.3176	17.3782	0.0615816		-3.88083	0.050508			0.599132	TRUE	0.18077	TRUE	3	12	1	79.7048
Analysis Type	Singleplex
Endogenous Control	12725
RQ Min/Max Confidence Level	95.0
Reference Sample	EGFP-24h-1
