# Supplementary material for: CgMyD88s Serves as an Innate Immune System Plug During Ostreid Herpesvirus 1 Infection in the Pacific Oyster (Crassostrea gigas)
Source: Front Immunol. 2020 Jul 14;11:1247. doi: 10.3389/fimmu.2020.01247 (PMC7381170; doi:10.3389/fimmu.2020.01247)
Supplement: Supplementary file 3 [file Data_Sheet_1.ZIP › original data/20170718-12725RNAi-3_data.xls]

## Sheet: Results
Block Type	96fast
Chemistry	SYBR_GREEN
Experiment File Name	D:\user_program\txy\20170718-12725RNAi-3.eds
Experiment Run End Time	2017-07-19 16:01:54 PM GMT+08:00
Instrument Type	sds7500fast
Passive Reference	ROX
Well	Sample Name	Target Name	Task	Reporter	Quencher	RQ	RQ Min	RQ Max	Cт	Cт Mean	Cт SD	ΔCт	ΔCт Mean	ΔCт SE	HK Control ΔCт Mean	HK Control ΔCт SE	ΔΔCт	Automatic Ct Threshold	Ct Threshold	Automatic Baseline	Baseline Start	Baseline End	Efficiency	Tm1	Tm2	Tm3	Comments	HIGHSD
A1	12725-72h-1	12725	UNKNOWN	SYBR	None				21.9975	19.9329	2.91685							TRUE	0.17281	TRUE	3	12	1	78.9688				Y
A2	12725-72h-1	12725	UNKNOWN	SYBR	None				16.596	19.9329	2.91685							TRUE	0.17281	TRUE	3	4	1	79.1444				Y
A3	12725-72h-1	12725	UNKNOWN	SYBR	None				21.2052	19.9329	2.91685							TRUE	0.17281	TRUE	3	6	1	79.1444				Y
A4	12725-72h-1	MyD88-1	UNKNOWN	SYBR	None	1	0.0391267	25.558	24.9304	24.9429	0.0131756		5.01002	1.68406			0	TRUE	0.244028	TRUE	3	9	1	77.7392				N
A5	12725-72h-1	MyD88-1	UNKNOWN	SYBR	None	1	0.0391267	25.558	24.9417	24.9429	0.0131756		5.01002	1.68406			0	TRUE	0.244028	TRUE	3	9	1	77.9148				N
A6	12725-72h-1	MyD88-1	UNKNOWN	SYBR	None	1	0.0391267	25.558	24.9567	24.9429	0.0131756		5.01002	1.68406			0	TRUE	0.244028	TRUE	3	11	1	78.0905				N
A7	12725-72h-1	MyD88-2	UNKNOWN	SYBR	None	1	0.0389466	25.6762	25.1774	25.1297	0.156247		5.19675	1.68646			0	TRUE	0.149293	TRUE	3	7	1	81.428				N
A8	12725-72h-1	MyD88-2	UNKNOWN	SYBR	None	1	0.0389466	25.6762	24.9551	25.1297	0.156247		5.19675	1.68646			0	TRUE	0.149293	TRUE	3	9	1	81.428				N
A9	12725-72h-1	MyD88-2	UNKNOWN	SYBR	None	1	0.0389466	25.6762	25.2565	25.1297	0.156247		5.19675	1.68646			0	TRUE	0.149293	TRUE	3	10	1	81.428				N
A10	12725-72h-1	EF	UNKNOWN	SYBR	None	1	0.0391269	25.5579	17.9399	17.9296	0.0121152		-2.00336	1.68406			0	TRUE	0.181434	TRUE	3	8	1	79.8471				N
A11	12725-72h-1	EF	UNKNOWN	SYBR	None	1	0.0391269	25.5579	17.9326	17.9296	0.0121152		-2.00336	1.68406			0	TRUE	0.181434	TRUE	3	10	1	79.8471				N
A12	12725-72h-1	EF	UNKNOWN	SYBR	None	1	0.0391269	25.5579	17.9162	17.9296	0.0121152		-2.00336	1.68406			0	TRUE	0.181434	TRUE	3	9	1	79.6714				N
B1	12725-96h-1	12725	UNKNOWN	SYBR	None				22.4001	22.308	0.1211							TRUE	0.17281	TRUE	3	17	1	79.1444				N
B2	12725-96h-1	12725	UNKNOWN	SYBR	None				22.3532	22.308	0.1211							TRUE	0.17281	TRUE	3	17	1	79.3201				N
B3	12725-96h-1	12725	UNKNOWN	SYBR	None				22.1709	22.308	0.1211							TRUE	0.17281	TRUE	3	17	1	79.4958				N
B4	12725-96h-1	MyD88-1	UNKNOWN	SYBR	None	6.46818	5.58393	7.49246	24.6726	24.6247	0.0532839		2.31665	0.0763856			-2.69336	TRUE	0.244028	TRUE	3	19	1	78.0905				N
B5	12725-96h-1	MyD88-1	UNKNOWN	SYBR	None	6.46818	5.58393	7.49246	24.5673	24.6247	0.0532839		2.31665	0.0763856			-2.69336	TRUE	0.244028	TRUE	3	19	1	78.2661				N
B6	12725-96h-1	MyD88-1	UNKNOWN	SYBR	None	6.46818	5.58393	7.49246	24.6342	24.6247	0.0532839		2.31665	0.0763856			-2.69336	TRUE	0.244028	TRUE	3	19	1	78.2661				N
B7	12725-96h-1	MyD88-2	UNKNOWN	SYBR	None	4.56758	3.88565	5.36918	25.231	25.3133	0.0806973		3.00532	0.0840182			-2.19143	TRUE	0.149293	TRUE	3	21	1	81.428				N
B8	12725-96h-1	MyD88-2	UNKNOWN	SYBR	None	4.56758	3.88565	5.36918	25.3169	25.3133	0.0806973		3.00532	0.0840182			-2.19143	TRUE	0.149293	TRUE	3	21	1	81.428				N
B9	12725-96h-1	MyD88-2	UNKNOWN	SYBR	None	4.56758	3.88565	5.36918	25.3922	25.3133	0.0806973		3.00532	0.0840182			-2.19143	TRUE	0.149293	TRUE	3	21	1	81.428				N
B10	12725-96h-1	EF	UNKNOWN	SYBR	None	7.31047	6.38546	8.36948	17.4468	17.4347	0.0126316		-4.87332	0.0702962			-2.86996	TRUE	0.181434	TRUE	3	12	1	80.0228				N
B11	12725-96h-1	EF	UNKNOWN	SYBR	None	7.31047	6.38546	8.36948	17.4358	17.4347	0.0126316		-4.87332	0.0702962			-2.86996	TRUE	0.181434	TRUE	3	12	1	79.8471				N
B12	12725-96h-1	EF	UNKNOWN	SYBR	None	7.31047	6.38546	8.36948	17.4216	17.4347	0.0126316		-4.87332	0.0702962			-2.86996	TRUE	0.181434	TRUE	3	12	1	79.8471				N
C1	12725-120h-1	12725	UNKNOWN	SYBR	None				22.4138	22.3312	0.0729833							TRUE	0.17281	TRUE	3	18	1	79.1444				N
C2	12725-120h-1	12725	UNKNOWN	SYBR	None				22.3046	22.3312	0.0729833							TRUE	0.17281	TRUE	3	17	1	79.4958				N
C3	12725-120h-1	12725	UNKNOWN	SYBR	None				22.2753	22.3312	0.0729833							TRUE	0.17281	TRUE	3	17	1	79.6714				N
C4	12725-120h-1	MyD88-1	UNKNOWN	SYBR	None	6.88282	6.32217	7.49319	24.5822	24.5582	0.0228287		2.22702	0.0441502			-2.783	TRUE	0.244028	TRUE	3	19	1	77.7392				N
C5	12725-120h-1	MyD88-1	UNKNOWN	SYBR	None	6.88282	6.32217	7.49319	24.5368	24.5582	0.0228287		2.22702	0.0441502			-2.783	TRUE	0.244028	TRUE	3	19	1	77.9148				N
C6	12725-120h-1	MyD88-1	UNKNOWN	SYBR	None	6.88282	6.32217	7.49319	24.5556	24.5582	0.0228287		2.22702	0.0441502			-2.783	TRUE	0.244028	TRUE	3	19	1	77.9148				N
C7	12725-120h-1	MyD88-2	UNKNOWN	SYBR	None	8.28981	4.86607	14.1225	24.143	24.4766	0.473883		2.14541	0.276822			-3.05134	TRUE	0.149293	TRUE	3	20	1	81.7794				N
C8	12725-120h-1	MyD88-2	UNKNOWN	SYBR	None	8.28981	4.86607	14.1225	25.019	24.4766	0.473883		2.14541	0.276822			-3.05134	TRUE	0.149293	TRUE	3	20	1	81.6037				N
C9	12725-120h-1	MyD88-2	UNKNOWN	SYBR	None	8.28981	4.86607	14.1225	24.2678	24.4766	0.473883		2.14541	0.276822			-3.05134	TRUE	0.149293	TRUE	3	20	1	81.6037				N
C10	12725-120h-1	EF	UNKNOWN	SYBR	None	17.8003	16.248	19.5009	16.1614	16.174	0.0376477		-6.15719	0.0474128			-4.15383	TRUE	0.181434	TRUE	3	11	1	80.1984				N
C11	12725-120h-1	EF	UNKNOWN	SYBR	None	17.8003	16.248	19.5009	16.2164	16.174	0.0376477		-6.15719	0.0474128			-4.15383	TRUE	0.181434	TRUE	3	11	1	80.0228				N
C12	12725-120h-1	EF	UNKNOWN	SYBR	None	17.8003	16.248	19.5009	16.1443	16.174	0.0376477		-6.15719	0.0474128			-4.15383	TRUE	0.181434	TRUE	3	11	1	79.8471				N
D1	12725-12h-2	12725	UNKNOWN	SYBR	None				23.9778	23.9592	0.0328189							TRUE	0.17281	TRUE	3	19	1	79.4958				N
D2	12725-12h-2	12725	UNKNOWN	SYBR	None				23.9786	23.9592	0.0328189							TRUE	0.17281	TRUE	3	19	1	79.8471				N
D3	12725-12h-2	12725	UNKNOWN	SYBR	None				23.9214	23.9592	0.0328189							TRUE	0.17281	TRUE	3	19	1	79.8471				N
D4	12725-12h-2	MyD88-1	UNKNOWN	SYBR	None	67.3674	60.7789	74.6702	22.8685	22.8953	0.086619		-1.06396	0.0534787			-6.07398	TRUE	0.244028	TRUE	3	17	1	78.4418				N
D5	12725-12h-2	MyD88-1	UNKNOWN	SYBR	None	67.3674	60.7789	74.6702	22.8252	22.8953	0.086619		-1.06396	0.0534787			-6.07398	TRUE	0.244028	TRUE	3	17	1	78.4418				N
D6	12725-12h-2	MyD88-1	UNKNOWN	SYBR	None	67.3674	60.7789	74.6702	22.9921	22.8953	0.086619		-1.06396	0.0534787			-6.07398	TRUE	0.244028	TRUE	3	18	1	78.4418				N
D7	12725-12h-2	MyD88-2	UNKNOWN	SYBR	None	24.5139	23.3687	25.7152	24.5104	24.5405	0.0278726		0.581217	0.0248593			-4.61553	TRUE	0.149293	TRUE	3	20	1	81.6037				N
D8	12725-12h-2	MyD88-2	UNKNOWN	SYBR	None	24.5139	23.3687	25.7152	24.5454	24.5405	0.0278726		0.581217	0.0248593			-4.61553	TRUE	0.149293	TRUE	3	20	1	81.7794				N
D9	12725-12h-2	MyD88-2	UNKNOWN	SYBR	None	24.5139	23.3687	25.7152	24.5655	24.5405	0.0278726		0.581217	0.0248593			-4.61553	TRUE	0.149293	TRUE	3	20	1	81.6037				N
D10	12725-12h-2	EF	UNKNOWN	SYBR	None	54.1303	51.6517	56.7277	16.2065	16.1975	0.0265013		-7.76172	0.0243543			-5.75836	TRUE	0.181434	TRUE	3	11	1	80.3741				N
D11	12725-12h-2	EF	UNKNOWN	SYBR	None	54.1303	51.6517	56.7277	16.2184	16.1975	0.0265013		-7.76172	0.0243543			-5.75836	TRUE	0.181434	TRUE	3	11	1	80.1984				N
D12	12725-12h-2	EF	UNKNOWN	SYBR	None	54.1303	51.6517	56.7277	16.1677	16.1975	0.0265013		-7.76172	0.0243543			-5.75836	TRUE	0.181434	TRUE	3	11	1	80.0228				N
E1	12725-24h-2	12725	UNKNOWN	SYBR	None				20.2118	20.1528	0.0903301							TRUE	0.17281	TRUE	3	15	1	79.3201				N
E2	12725-24h-2	12725	UNKNOWN	SYBR	None				20.1978	20.1528	0.0903301							TRUE	0.17281	TRUE	3	16	1	79.4958				N
E3	12725-24h-2	12725	UNKNOWN	SYBR	None				20.0488	20.1528	0.0903301							TRUE	0.17281	TRUE	3	15	1	79.6714				N
E4	12725-24h-2	MyD88-1	UNKNOWN	SYBR	None	3.9263	3.4872	4.4207	23.2083	23.1897	0.0568692		3.03684	0.0616269			-1.97317	TRUE	0.244028	TRUE	3	18	1	78.4418				N
E5	12725-24h-2	MyD88-1	UNKNOWN	SYBR	None	3.9263	3.4872	4.4207	23.1258	23.1897	0.0568692		3.03684	0.0616269			-1.97317	TRUE	0.244028	TRUE	3	18	1	78.4418				N
E6	12725-24h-2	MyD88-1	UNKNOWN	SYBR	None	3.9263	3.4872	4.4207	23.2349	23.1897	0.0568692		3.03684	0.0616269			-1.97317	TRUE	0.244028	TRUE	3	18	1	78.6175				N
E7	12725-24h-2	MyD88-2	UNKNOWN	SYBR	None	0.408042	0.349748	0.476051	26.5243	26.6428	0.105307		6.48996	0.0801022			1.29321	TRUE	0.149293	TRUE	3	22	1	81.428				N
E8	12725-24h-2	MyD88-2	UNKNOWN	SYBR	None	0.408042	0.349748	0.476051	26.6782	26.6428	0.105307		6.48996	0.0801022			1.29321	TRUE	0.149293	TRUE	3	22	1	81.428				N
E9	12725-24h-2	MyD88-2	UNKNOWN	SYBR	None	0.408042	0.349748	0.476051	26.7258	26.6428	0.105307		6.48996	0.0801022			1.29321	TRUE	0.149293	TRUE	3	22	1	81.428				N
E10	12725-24h-2	EF	UNKNOWN	SYBR	None	1.33026	1.19897	1.47593	17.7242	17.7378	0.0242338		-2.41506	0.0539963			-0.411708	TRUE	0.181434	TRUE	3	13	1	80.3741				N
E11	12725-24h-2	EF	UNKNOWN	SYBR	None	1.33026	1.19897	1.47593	17.7657	17.7378	0.0242338		-2.41506	0.0539963			-0.411708	TRUE	0.181434	TRUE	3	13	1	80.1984				N
E12	12725-24h-2	EF	UNKNOWN	SYBR	None	1.33026	1.19897	1.47593	17.7234	17.7378	0.0242338		-2.41506	0.0539963			-0.411708	TRUE	0.181434	TRUE	3	13	1	80.0228				N
F1	12725-48h-2	12725	UNKNOWN	SYBR	None				22.7053	22.6575	0.062839							TRUE	0.17281	TRUE	3	18	1	79.3201				N
F2	12725-48h-2	12725	UNKNOWN	SYBR	None				22.6809	22.6575	0.062839							TRUE	0.17281	TRUE	3	18	1	79.6714				N
F3	12725-48h-2	12725	UNKNOWN	SYBR	None				22.5864	22.6575	0.062839							TRUE	0.17281	TRUE	3	18	1	79.8471				N
F4	12725-48h-2	MyD88-1	UNKNOWN	SYBR	None	3.73415	3.45547	4.0353	25.7685	25.7668	0.0303985		3.10924	0.0403022			-1.90078	TRUE	0.244028	TRUE	3	20	1	78.2661				N
F5	12725-48h-2	MyD88-1	UNKNOWN	SYBR	None	3.73415	3.45547	4.0353	25.7355	25.7668	0.0303985		3.10924	0.0403022			-1.90078	TRUE	0.244028	TRUE	3	20	1	78.4418				N
F6	12725-48h-2	MyD88-1	UNKNOWN	SYBR	None	3.73415	3.45547	4.0353	25.7963	25.7668	0.0303985		3.10924	0.0403022			-1.90078	TRUE	0.244028	TRUE	3	20	1	78.4418				N
F7	12725-48h-2	MyD88-2	UNKNOWN	SYBR	None	2.17151	1.86472	2.52877	26.6178	26.7356	0.12183		4.07805	0.0791438			-1.1187	TRUE	0.149293	TRUE	3	22	1	81.6037				N
F8	12725-48h-2	MyD88-2	UNKNOWN	SYBR	None	2.17151	1.86472	2.52877	26.8611	26.7356	0.12183		4.07805	0.0791438			-1.1187	TRUE	0.149293	TRUE	3	23	1	81.6037				N
F9	12725-48h-2	MyD88-2	UNKNOWN	SYBR	None	2.17151	1.86472	2.52877	26.7278	26.7356	0.12183		4.07805	0.0791438			-1.1187	TRUE	0.149293	TRUE	3	22	1	81.6037				N
F10	12725-48h-2	EF	UNKNOWN	SYBR	None	4.85071	4.50534	5.22256	18.3575	18.376	0.0216865		-4.28155	0.0383799			-2.2782	TRUE	0.181434	TRUE	3	13	1	80.1984				N
F11	12725-48h-2	EF	UNKNOWN	SYBR	None	4.85071	4.50534	5.22256	18.3707	18.376	0.0216865		-4.28155	0.0383799			-2.2782	TRUE	0.181434	TRUE	3	13	1	80.0228				N
F12	12725-48h-2	EF	UNKNOWN	SYBR	None	4.85071	4.50534	5.22256	18.3998	18.376	0.0216865		-4.28155	0.0383799			-2.2782	TRUE	0.181434	TRUE	3	13	1	79.8471				N
G1	12725-72h-2	12725	UNKNOWN	SYBR	None				21.839	21.7848	0.0613089							TRUE	0.17281	TRUE	3	17	1	79.1444				N
G2	12725-72h-2	12725	UNKNOWN	SYBR	None				21.7972	21.7848	0.0613089							TRUE	0.17281	TRUE	3	17	1	79.3201				N
G3	12725-72h-2	12725	UNKNOWN	SYBR	None				21.7183	21.7848	0.0613089							TRUE	0.17281	TRUE	3	17	1	79.4958				N
G4	12725-72h-2	MyD88-1	UNKNOWN	SYBR	None	4.96859	4.5749	5.39617	24.5162	24.482	0.041969		2.69718	0.0428959			-2.31284	TRUE	0.244028	TRUE	3	19	1	78.0905				N
G5	12725-72h-2	MyD88-1	UNKNOWN	SYBR	None	4.96859	4.5749	5.39617	24.4352	24.482	0.041969		2.69718	0.0428959			-2.31284	TRUE	0.244028	TRUE	3	19	1	78.2661				N
G6	12725-72h-2	MyD88-1	UNKNOWN	SYBR	None	4.96859	4.5749	5.39617	24.4947	24.482	0.041969		2.69718	0.0428959			-2.31284	TRUE	0.244028	TRUE	3	19	1	78.2661				N
G7	12725-72h-2	MyD88-2	UNKNOWN	SYBR	None	1.05609	0.961462	1.16003	26.9643	26.9028	0.0581277		5.11802	0.0487771			-0.078729	TRUE	0.149293	TRUE	3	22	1	81.6037				N
G8	12725-72h-2	MyD88-2	UNKNOWN	SYBR	None	1.05609	0.961462	1.16003	26.8487	26.9028	0.0581277		5.11802	0.0487771			-0.078729	TRUE	0.149293	TRUE	3	22	1	81.6037				N
G9	12725-72h-2	MyD88-2	UNKNOWN	SYBR	None	1.05609	0.961462	1.16003	26.8956	26.9028	0.0581277		5.11802	0.0487771			-0.078729	TRUE	0.149293	TRUE	3	22	1	81.6037				N
G10	12725-72h-2	EF	UNKNOWN	SYBR	None	2.65209	2.44611	2.87541	18.3582	18.3743	0.0391911		-3.41048	0.0420108			-1.40713	TRUE	0.181434	TRUE	3	13	1	80.0228				N
G11	12725-72h-2	EF	UNKNOWN	SYBR	None	2.65209	2.44611	2.87541	18.419	18.3743	0.0391911		-3.41048	0.0420108			-1.40713	TRUE	0.181434	TRUE	3	13	1	80.0228				N
G12	12725-72h-2	EF	UNKNOWN	SYBR	None	2.65209	2.44611	2.87541	18.3458	18.3743	0.0391911		-3.41048	0.0420108			-1.40713	TRUE	0.181434	TRUE	3	13	1	79.8471				N
H1	12725-96h-2	12725	UNKNOWN	SYBR	None				22.9315	22.9401	0.0365324							TRUE	0.17281	TRUE	3	18	1	78.9688				N
H2	12725-96h-2	12725	UNKNOWN	SYBR	None				22.9802	22.9401	0.0365324							TRUE	0.17281	TRUE	3	18	1	79.1444				N
H3	12725-96h-2	12725	UNKNOWN	SYBR	None				22.9087	22.9401	0.0365324							TRUE	0.17281	TRUE	3	18	1	79.3201				N
H4	12725-96h-2	MyD88-1	UNKNOWN	SYBR	None	8.79091	8.36818	9.235	24.8338	24.8141	0.0251534		1.874	0.025608			-3.13601	TRUE	0.244028	TRUE	3	19	1	77.9148				N
H5	12725-96h-2	MyD88-1	UNKNOWN	SYBR	None	8.79091	8.36818	9.235	24.8228	24.8141	0.0251534		1.874	0.025608			-3.13601	TRUE	0.244028	TRUE	3	19	1	77.9148				N
H6	12725-96h-2	MyD88-1	UNKNOWN	SYBR	None	8.79091	8.36818	9.235	24.7858	24.8141	0.0251534		1.874	0.025608			-3.13601	TRUE	0.244028	TRUE	3	19	1	78.0905				N
H7	12725-96h-2	MyD88-2	UNKNOWN	SYBR	None	2.16669	2.05381	2.28578	27.0575	27.0214	0.0313732		4.08125	0.0278023			-1.11549	TRUE	0.149293	TRUE	3	23	1	81.428				N
H8	12725-96h-2	MyD88-2	UNKNOWN	SYBR	None	2.16669	2.05381	2.28578	27.0058	27.0214	0.0313732		4.08125	0.0278023			-1.11549	TRUE	0.149293	TRUE	3	22	1	81.428				N
H9	12725-96h-2	MyD88-2	UNKNOWN	SYBR	None	2.16669	2.05381	2.28578	27.0009	27.0214	0.0313732		4.08125	0.0278023			-1.11549	TRUE	0.149293	TRUE	3	22	1	81.428				N
H10	12725-96h-2	EF	UNKNOWN	SYBR	None	8.04084	7.65027	8.45135	17.9592	17.9294	0.0259554		-5.0107	0.0258734			-3.00735	TRUE	0.181434	TRUE	3	13	1	79.8471				N
H11	12725-96h-2	EF	UNKNOWN	SYBR	None	8.04084	7.65027	8.45135	17.9171	17.9294	0.0259554		-5.0107	0.0258734			-3.00735	TRUE	0.181434	TRUE	3	13	1	79.8471				N
H12	12725-96h-2	EF	UNKNOWN	SYBR	None	8.04084	7.65027	8.45135	17.9119	17.9294	0.0259554		-5.0107	0.0258734			-3.00735	TRUE	0.181434	TRUE	3	13	1	79.6714				N
Analysis Type	Singleplex
Endogenous Control	12725
RQ Min/Max Confidence Level	95.0
Reference Sample	12725-72h-1
