# Supplementary material for: CgMyD88s Serves as an Innate Immune System Plug During Ostreid Herpesvirus 1 Infection in the Pacific Oyster (Crassostrea gigas)
Source: Front Immunol. 2020 Jul 14;11:1247. doi: 10.3389/fimmu.2020.01247 (PMC7381170; doi:10.3389/fimmu.2020.01247)
Supplement: Supplementary file 3 [file Data_Sheet_1.ZIP › original data/20170718-12725RNAi-4_data.xls]

## Sheet: Results
Block Type	96fast
Chemistry	SYBR_GREEN
Experiment File Name	D:\user_program\txy\20170718-12725RNAi-4.eds
Experiment Run End Time	2017-07-19 18:44:40 PM GMT+08:00
Instrument Type	sds7500fast
Passive Reference	ROX
Well	Sample Name	Target Name	Task	Reporter	Quencher	RQ	RQ Min	RQ Max	Cт	Cт Mean	Cт SD	ΔCт	ΔCт Mean	ΔCт SE	HK Control ΔCт Mean	HK Control ΔCт SE	ΔΔCт	Automatic Ct Threshold	Ct Threshold	Automatic Baseline	Baseline Start	Baseline End	Efficiency	Tm1	Tm2	Tm3	Comments
A1	12725-120h-2	12725	UNKNOWN	SYBR	None				22.9151	22.8472	0.0735919							TRUE	0.178396	TRUE	3	18	1	79.0889
A2	12725-120h-2	12725	UNKNOWN	SYBR	None				22.8575	22.8472	0.0735919							TRUE	0.178396	TRUE	3	18	1	79.0889
A3	12725-120h-2	12725	UNKNOWN	SYBR	None				22.769	22.8472	0.0735919							TRUE	0.178396	TRUE	3	18	1	79.264
A4	12725-120h-2	MyD88-1	UNKNOWN	SYBR	None	1	0.915597	1.09218	23.7438	23.7114	0.029706		0.864237	0.0458193			0	TRUE	0.231981	TRUE	3	18	1	77.5127
A5	12725-120h-2	MyD88-1	UNKNOWN	SYBR	None	1	0.915597	1.09218	23.7051	23.7114	0.029706		0.864237	0.0458193			0	TRUE	0.231981	TRUE	3	18	1	77.6878
A6	12725-120h-2	MyD88-1	UNKNOWN	SYBR	None	1	0.915597	1.09218	23.6854	23.7114	0.029706		0.864237	0.0458193			0	TRUE	0.231981	TRUE	3	18	1	77.863
A7	12725-120h-2	MyD88-2	UNKNOWN	SYBR	None	1	0.906085	1.10365	26.6886	26.7253	0.0496247		3.87813	0.0512458			0	TRUE	0.229904	TRUE	3	21	1	81.5407
A8	12725-120h-2	MyD88-2	UNKNOWN	SYBR	None	1	0.906085	1.10365	26.7056	26.7253	0.0496247		3.87813	0.0512458			0	TRUE	0.229904	TRUE	3	21	1	81.3656
A9	12725-120h-2	MyD88-2	UNKNOWN	SYBR	None	1	0.906085	1.10365	26.7818	26.7253	0.0496247		3.87813	0.0512458			0	TRUE	0.229904	TRUE	3	21	1	81.3656
A10	12725-120h-2	EF	UNKNOWN	SYBR	None	1	0.917498	1.08992	16.9779	16.9525	0.0242828		-5.89466	0.0447416			0	TRUE	0.182734	TRUE	3	12	1	79.7894
A11	12725-120h-2	EF	UNKNOWN	SYBR	None	1	0.917498	1.08992	16.9503	16.9525	0.0242828		-5.89466	0.0447416			0	TRUE	0.182734	TRUE	3	12	1	79.7894
A12	12725-120h-2	EF	UNKNOWN	SYBR	None	1	0.917498	1.08992	16.9294	16.9525	0.0242828		-5.89466	0.0447416			0	TRUE	0.182734	TRUE	3	12	1	79.6143
B1	12725-12h-3	12725	UNKNOWN	SYBR	None				20.9575	20.8744	0.0974028							TRUE	0.178396	TRUE	3	16	1	79.0889
B2	12725-12h-3	12725	UNKNOWN	SYBR	None				20.8985	20.8744	0.0974028							TRUE	0.178396	TRUE	3	16	1	79.264
B3	12725-12h-3	12725	UNKNOWN	SYBR	None				20.7672	20.8744	0.0974028							TRUE	0.178396	TRUE	3	15	1	79.4392
B4	12725-12h-3	MyD88-1	UNKNOWN	SYBR	None	0.189938	0.168865	0.213641	24.1823	24.135	0.0414063		3.26064	0.0611059			2.3964	TRUE	0.231981	TRUE	3	19	1	78.0381
B5	12725-12h-3	MyD88-1	UNKNOWN	SYBR	None	0.189938	0.168865	0.213641	24.105	24.135	0.0414063		3.26064	0.0611059			2.3964	TRUE	0.231981	TRUE	3	19	1	78.2132
B6	12725-12h-3	MyD88-1	UNKNOWN	SYBR	None	0.189938	0.168865	0.213641	24.1179	24.135	0.0414063		3.26064	0.0611059			2.3964	TRUE	0.231981	TRUE	3	19	1	78.2132
B7	12725-12h-3	MyD88-2	UNKNOWN	SYBR	None	0.394026	0.327336	0.474304	25.9449	26.0962	0.135515		5.22177	0.096353			1.34364	TRUE	0.229904	TRUE	3	21	1	81.5407
B8	12725-12h-3	MyD88-2	UNKNOWN	SYBR	None	0.394026	0.327336	0.474304	26.1371	26.0962	0.135515		5.22177	0.096353			1.34364	TRUE	0.229904	TRUE	3	21	1	81.5407
B9	12725-12h-3	MyD88-2	UNKNOWN	SYBR	None	0.394026	0.327336	0.474304	26.2065	26.0962	0.135515		5.22177	0.096353			1.34364	TRUE	0.229904	TRUE	3	21	1	81.5407
B10	12725-12h-3	EF	UNKNOWN	SYBR	None	0.137843	0.123406	0.153969	17.8453	17.8386	0.0206855		-3.03576	0.0574897			2.8589	TRUE	0.182734	TRUE	3	13	1	79.9646
B11	12725-12h-3	EF	UNKNOWN	SYBR	None	0.137843	0.123406	0.153969	17.8552	17.8386	0.0206855		-3.03576	0.0574897			2.8589	TRUE	0.182734	TRUE	3	13	1	79.9646
B12	12725-12h-3	EF	UNKNOWN	SYBR	None	0.137843	0.123406	0.153969	17.8155	17.8386	0.0206855		-3.03576	0.0574897			2.8589	TRUE	0.182734	TRUE	3	13	1	79.7894
C1	12725-24h-3	12725	UNKNOWN	SYBR	None				21.4708	21.3901	0.0704827							TRUE	0.178396	TRUE	3	16	1	79.0889
C2	12725-24h-3	12725	UNKNOWN	SYBR	None				21.3591	21.3901	0.0704827							TRUE	0.178396	TRUE	3	16	1	79.4392
C3	12725-24h-3	12725	UNKNOWN	SYBR	None				21.3405	21.3901	0.0704827							TRUE	0.178396	TRUE	3	16	1	79.6143
C4	12725-24h-3	MyD88-1	UNKNOWN	SYBR	None	0.247369	0.228535	0.267755	24.2649	24.2696	0.0105835		2.8795	0.0411494			2.01526	TRUE	0.231981	TRUE	3	19	1	78.2132
C5	12725-24h-3	MyD88-1	UNKNOWN	SYBR	None	0.247369	0.228535	0.267755	24.2622	24.2696	0.0105835		2.8795	0.0411494			2.01526	TRUE	0.231981	TRUE	3	19	1	78.3884
C6	12725-24h-3	MyD88-1	UNKNOWN	SYBR	None	0.247369	0.228535	0.267755	24.2817	24.2696	0.0105835		2.8795	0.0411494			2.01526	TRUE	0.231981	TRUE	3	19	1	78.3884
C7	12725-24h-3	MyD88-2	UNKNOWN	SYBR	None	1.09583	0.982655	1.22203	25.0678	25.1362	0.0682407		3.74612	0.056641			-0.132018	TRUE	0.229904	TRUE	3	20	1	81.5407
C8	12725-24h-3	MyD88-2	UNKNOWN	SYBR	None	1.09583	0.982655	1.22203	25.1366	25.1362	0.0682407		3.74612	0.056641			-0.132018	TRUE	0.229904	TRUE	3	20	1	81.5407
C9	12725-24h-3	MyD88-2	UNKNOWN	SYBR	None	1.09583	0.982655	1.22203	25.2043	25.1362	0.0682407		3.74612	0.056641			-0.132018	TRUE	0.229904	TRUE	3	20	1	81.5407
C10	12725-24h-3	EF	UNKNOWN	SYBR	None	0.283632	0.257434	0.312496	17.3159	17.3134	0.0513826		-4.07675	0.0503587			1.81791	TRUE	0.182734	TRUE	3	12	1	80.1397
C11	12725-24h-3	EF	UNKNOWN	SYBR	None	0.283632	0.257434	0.312496	17.3634	17.3134	0.0513826		-4.07675	0.0503587			1.81791	TRUE	0.182734	TRUE	3	12	1	80.1397
C12	12725-24h-3	EF	UNKNOWN	SYBR	None	0.283632	0.257434	0.312496	17.2608	17.3134	0.0513826		-4.07675	0.0503587			1.81791	TRUE	0.182734	TRUE	3	12	1	79.7894
D1	12725-48h-3	12725	UNKNOWN	SYBR	None				20.9769	20.9242	0.0605577							TRUE	0.178396	TRUE	3	16	1	79.4392
D2	12725-48h-3	12725	UNKNOWN	SYBR	None				20.9377	20.9242	0.0605577							TRUE	0.178396	TRUE	3	16	1	79.6143
D3	12725-48h-3	12725	UNKNOWN	SYBR	None				20.8581	20.9242	0.0605577							TRUE	0.178396	TRUE	3	16	1	79.7894
D4	12725-48h-3	MyD88-1	UNKNOWN	SYBR	None	0.0243805	0.0180756	0.0328847	26.9308	27.1466	0.262406		6.22236	0.155482			5.35813	TRUE	0.231981	TRUE	3	22	1	78.3884
D5	12725-48h-3	MyD88-1	UNKNOWN	SYBR	None	0.0243805	0.0180756	0.0328847	27.0703	27.1466	0.262406		6.22236	0.155482			5.35813	TRUE	0.231981	TRUE	3	22	1	78.3884
D6	12725-48h-3	MyD88-1	UNKNOWN	SYBR	None	0.0243805	0.0180756	0.0328847	27.4387	27.1466	0.262406		6.22236	0.155482			5.35813	TRUE	0.231981	TRUE	3	22	1	78.5635
D7	12725-48h-3	MyD88-2	UNKNOWN	SYBR	None	0.211298	0.192143	0.232362	26.9773	27.045	0.0603917		6.12078	0.0493774			2.24265	TRUE	0.229904	TRUE	3	22	1	81.891
D8	12725-48h-3	MyD88-2	UNKNOWN	SYBR	None	0.211298	0.192143	0.232362	27.0645	27.045	0.0603917		6.12078	0.0493774			2.24265	TRUE	0.229904	TRUE	3	22	1	81.891
D9	12725-48h-3	MyD88-2	UNKNOWN	SYBR	None	0.211298	0.192143	0.232362	27.0933	27.045	0.0603917		6.12078	0.0493774			2.24265	TRUE	0.229904	TRUE	3	22	1	81.891
D10	12725-48h-3	EF	UNKNOWN	SYBR	None	0.133339	0.123227	0.144281	17.9342	17.9364	0.0370284		-2.98783	0.040981			2.90683	TRUE	0.182734	TRUE	3	13	1	80.3148
D11	12725-48h-3	EF	UNKNOWN	SYBR	None	0.133339	0.123227	0.144281	17.9745	17.9364	0.0370284		-2.98783	0.040981			2.90683	TRUE	0.182734	TRUE	3	13	1	80.1397
D12	12725-48h-3	EF	UNKNOWN	SYBR	None	0.133339	0.123227	0.144281	17.9005	17.9364	0.0370284		-2.98783	0.040981			2.90683	TRUE	0.182734	TRUE	3	13	1	79.9646
E1	12725-72h-3	12725	UNKNOWN	SYBR	None				21.9259	21.8965	0.064811							TRUE	0.178396	TRUE	3	17	1	79.4392
E2	12725-72h-3	12725	UNKNOWN	SYBR	None				21.9413	21.8965	0.064811							TRUE	0.178396	TRUE	3	17	1	79.6143
E3	12725-72h-3	12725	UNKNOWN	SYBR	None				21.8222	21.8965	0.064811							TRUE	0.178396	TRUE	3	17	1	79.7894
E4	12725-72h-3	MyD88-1	UNKNOWN	SYBR	None	0.548603	0.505046	0.595917	23.6692	23.6269	0.0366458		1.7304	0.042986			0.866165	TRUE	0.231981	TRUE	3	19	1	78.3884
E5	12725-72h-3	MyD88-1	UNKNOWN	SYBR	None	0.548603	0.505046	0.595917	23.6064	23.6269	0.0366458		1.7304	0.042986			0.866165	TRUE	0.231981	TRUE	3	18	1	78.3884
E6	12725-72h-3	MyD88-1	UNKNOWN	SYBR	None	0.548603	0.505046	0.595917	23.605	23.6269	0.0366458		1.7304	0.042986			0.866165	TRUE	0.231981	TRUE	3	18	1	78.5635
E7	12725-72h-3	MyD88-2	UNKNOWN	SYBR	None	0.606711	0.543901	0.676774	26.4128	26.4955	0.073984		4.59905	0.0567864			0.720919	TRUE	0.229904	TRUE	3	21	1	81.891
E8	12725-72h-3	MyD88-2	UNKNOWN	SYBR	None	0.606711	0.543901	0.676774	26.5555	26.4955	0.073984		4.59905	0.0567864			0.720919	TRUE	0.229904	TRUE	3	22	1	81.891
E9	12725-72h-3	MyD88-2	UNKNOWN	SYBR	None	0.606711	0.543901	0.676774	26.5183	26.4955	0.073984		4.59905	0.0567864			0.720919	TRUE	0.229904	TRUE	3	21	1	81.891
E10	12725-72h-3	EF	UNKNOWN	SYBR	None	0.622205	0.578896	0.668753	16.6836	16.6864	0.00396264		-5.21012	0.0374885			0.684539	TRUE	0.182734	TRUE	3	12	1	80.1397
E11	12725-72h-3	EF	UNKNOWN	SYBR	None	0.622205	0.578896	0.668753	16.6909	16.6864	0.00396264		-5.21012	0.0374885			0.684539	TRUE	0.182734	TRUE	3	12	1	79.9646
E12	12725-72h-3	EF	UNKNOWN	SYBR	None	0.622205	0.578896	0.668753	16.6846	16.6864	0.00396264		-5.21012	0.0374885			0.684539	TRUE	0.182734	TRUE	3	12	1	79.7894
F1	12725-96h-3	12725	UNKNOWN	SYBR	None				23.9018	23.8356	0.0603815							TRUE	0.178396	TRUE	3	19	1	79.264
F2	12725-96h-3	12725	UNKNOWN	SYBR	None				23.8215	23.8356	0.0603815							TRUE	0.178396	TRUE	3	19	1	79.4392
F3	12725-96h-3	12725	UNKNOWN	SYBR	None				23.7836	23.8356	0.0603815							TRUE	0.178396	TRUE	3	19	1	79.6143
F4	12725-96h-3	MyD88-1	UNKNOWN	SYBR	None	1.84662	1.69673	2.00976	23.8449	23.815	0.046468		-0.0206509	0.0439894			-0.884888	TRUE	0.231981	TRUE	3	18	1	78.3884
F5	12725-96h-3	MyD88-1	UNKNOWN	SYBR	None	1.84662	1.69673	2.00976	23.8387	23.815	0.046468		-0.0206509	0.0439894			-0.884888	TRUE	0.231981	TRUE	3	19	1	78.3884
F6	12725-96h-3	MyD88-1	UNKNOWN	SYBR	None	1.84662	1.69673	2.00976	23.7615	23.815	0.046468		-0.0206509	0.0439894			-0.884888	TRUE	0.231981	TRUE	3	18	1	78.5635
F7	12725-96h-3	MyD88-2	UNKNOWN	SYBR	None	3.00309	2.63648	3.42068	26.0217	26.1273	0.100423		2.29169	0.0676529			-1.58645	TRUE	0.229904	TRUE	3	20	1	81.3656
F8	12725-96h-3	MyD88-2	UNKNOWN	SYBR	None	3.00309	2.63648	3.42068	26.1387	26.1273	0.100423		2.29169	0.0676529			-1.58645	TRUE	0.229904	TRUE	3	21	1	81.3656
F9	12725-96h-3	MyD88-2	UNKNOWN	SYBR	None	3.00309	2.63648	3.42068	26.2216	26.1273	0.100423		2.29169	0.0676529			-1.58645	TRUE	0.229904	TRUE	3	21	1	81.3656
F10	12725-96h-3	EF	UNKNOWN	SYBR	None	1.71779	1.59287	1.85251	17.1399	17.1604	0.0311708		-6.67521	0.0392324			-0.780553	TRUE	0.182734	TRUE	3	12	1	80.1397
F11	12725-96h-3	EF	UNKNOWN	SYBR	None	1.71779	1.59287	1.85251	17.1451	17.1604	0.0311708		-6.67521	0.0392324			-0.780553	TRUE	0.182734	TRUE	3	12	1	80.1397
F12	12725-96h-3	EF	UNKNOWN	SYBR	None	1.71779	1.59287	1.85251	17.1963	17.1604	0.0311708		-6.67521	0.0392324			-0.780553	TRUE	0.182734	TRUE	3	12	1	79.7894
G1	12725-120h-3	12725	UNKNOWN	SYBR	None				22.7021	22.6208	0.0824032							TRUE	0.178396	TRUE	3	18	1	79.0889
G2	12725-120h-3	12725	UNKNOWN	SYBR	None				22.6232	22.6208	0.0824032							TRUE	0.178396	TRUE	3	18	1	79.264
G3	12725-120h-3	12725	UNKNOWN	SYBR	None				22.5373	22.6208	0.0824032							TRUE	0.178396	TRUE	3	18	1	79.4392
G4	12725-120h-3	MyD88-1	UNKNOWN	SYBR	None	0.538494	0.475191	0.610231	24.4665	24.3781	0.0766716		1.75723	0.0649842			0.892997	TRUE	0.231981	TRUE	3	19	1	77.863
G5	12725-120h-3	MyD88-1	UNKNOWN	SYBR	None	0.538494	0.475191	0.610231	24.3381	24.3781	0.0766716		1.75723	0.0649842			0.892997	TRUE	0.231981	TRUE	3	19	1	77.863
G6	12725-120h-3	MyD88-1	UNKNOWN	SYBR	None	0.538494	0.475191	0.610231	24.3297	24.3781	0.0766716		1.75723	0.0649842			0.892997	TRUE	0.231981	TRUE	3	19	1	78.0381
G7	12725-120h-3	MyD88-2	UNKNOWN	SYBR	None	0.967573	0.844106	1.1091	26.4446	26.5465	0.0911321		3.92569	0.0709351			0.0475572	TRUE	0.229904	TRUE	3	21	1	81.5407
G8	12725-120h-3	MyD88-2	UNKNOWN	SYBR	None	0.967573	0.844106	1.1091	26.6202	26.5465	0.0911321		3.92569	0.0709351			0.0475572	TRUE	0.229904	TRUE	3	21	1	81.7159
G9	12725-120h-3	MyD88-2	UNKNOWN	SYBR	None	0.967573	0.844106	1.1091	26.5748	26.5465	0.0911321		3.92569	0.0709351			0.0475572	TRUE	0.229904	TRUE	3	21	1	81.5407
G10	12725-120h-3	EF	UNKNOWN	SYBR	None	0.468528	0.422608	0.519438	17.831	17.82	0.0427598		-4.80087	0.0535994			1.09379	TRUE	0.182734	TRUE	3	13	1	79.9646
G11	12725-120h-3	EF	UNKNOWN	SYBR	None	0.468528	0.422608	0.519438	17.8562	17.82	0.0427598		-4.80087	0.0535994			1.09379	TRUE	0.182734	TRUE	3	13	1	79.9646
G12	12725-120h-3	EF	UNKNOWN	SYBR	None	0.468528	0.422608	0.519438	17.7728	17.82	0.0427598		-4.80087	0.0535994			1.09379	TRUE	0.182734	TRUE	3	12	1	79.7894
H1	PBS-24h-1	MyD88-2	UNKNOWN	SYBR	None				Undetermined									TRUE	0.229904	TRUE	3	23	1	80.6651
H2	PBS-24h-1	MyD88-2	UNKNOWN	SYBR	None				Undetermined									TRUE	0.229904	TRUE	3	24	1	80.6651
H3	PBS-24h-1	MyD88-2	UNKNOWN	SYBR	None				Undetermined									TRUE	0.229904	TRUE	3	23	1	80.8402
H4	PBS-24h-1	EF	UNKNOWN	SYBR	None				7.06081	6.9004	0.172119							TRUE	0.182734	TRUE	1	2	1	79.6143
H5	PBS-24h-1	EF	UNKNOWN	SYBR	None				6.92182	6.9004	0.172119							TRUE	0.182734	TRUE	1	2	1	79.6143
H6	PBS-24h-1	EF	UNKNOWN	SYBR	None				6.71858	6.9004	0.172119							TRUE	0.182734	TRUE	1	2	1	79.7894
H7	12725-72h-1	12725	UNKNOWN	SYBR	None				12.6726	12.8826	0.333325							TRUE	0.178396	TRUE	1	2	1	79.6143
H8	12725-72h-1	12725	UNKNOWN	SYBR	None				13.2669	12.8826	0.333325							TRUE	0.178396	TRUE	1	2	1	79.6143
H9	12725-72h-1	12725	UNKNOWN	SYBR	None				12.7082	12.8826	0.333325							TRUE	0.178396	TRUE	1	2	1	79.6143
H10	12725-72h-1	EF	UNKNOWN	SYBR	None	0.000507362	0.000350207	0.000735041	17.9374	17.9326	0.0143559		5.05004	0.192624			10.9447	TRUE	0.182734	TRUE	3	7	1	79.7894
H11	12725-72h-1	EF	UNKNOWN	SYBR	None	0.000507362	0.000350207	0.000735041	17.9439	17.9326	0.0143559		5.05004	0.192624			10.9447	TRUE	0.182734	TRUE	3	8	1	79.6143
H12	12725-72h-1	EF	UNKNOWN	SYBR	None	0.000507362	0.000350207	0.000735041	17.9165	17.9326	0.0143559		5.05004	0.192624			10.9447	TRUE	0.182734	TRUE	3	7	1	79.6143
Analysis Type	Singleplex
Endogenous Control	12725
RQ Min/Max Confidence Level	95.0
Reference Sample	12725-120h-2
