# Supplementary material for: CgMyD88s Serves as an Innate Immune System Plug During Ostreid Herpesvirus 1 Infection in the Pacific Oyster (Crassostrea gigas)
Source: Front Immunol. 2020 Jul 14;11:1247. doi: 10.3389/fimmu.2020.01247 (PMC7381170; doi:10.3389/fimmu.2020.01247)
Supplement: Supplementary file 3 [file Data_Sheet_1.ZIP › original data/analysis-CgMyD88s tissues data.xlsx]

## Sheet: Sheet2
	mantle	adductor muscle	labial palp	gill	gonad	hemocytes	digestive gland		mantle	adductor muscle	labial palp	gill	gonad	hemocytes	digestive gland
CgMyD88s	27.9078	30.0984	27.4781	25.6246	28.9226	26.4179	28.3361	CgMyD88s	6.107	9.16105	4.76197	3.33207	6.6192	4.06399	7.49034
	28.2323	29.1125	27.4258	25.6437	28.0595	26.3052	28.3351		6.50987	8.24482	4.50765	3.31146	5.87292	3.94985	7.46576
	28.1398	29.5734	27.5324	25.6109	27.1293	26.3008	27.4198		6.57849	8.79384	4.76109	3.21861	5.00907	4.03604	6.62893
GAPDH	21.8008	20.9374	22.7161	22.2925	22.3034	22.3539	20.8458	GAPDH	6.39845	8.73324	4.6769	3.28738	5.83373	4.01663	7.19501
	21.7224	20.8677	22.9182	22.3322	22.1866	22.3553	20.8693
	21.5613	20.7796	22.7714	22.3923	22.1202	22.2648	20.7909
									mantle	adductor muscle	labial palp	gill	gonad	hemocytes	digestive gland
									-2.62624	0.427813	-3.97127	-5.40116	-2.11404	-4.66925	-1.2429
									-2.22337	-0.488416	-4.22558	-5.42178	-2.86031	-4.78338	-1.26748
									-2.15475	0.0606028	-3.97215	-5.51462	-3.72417	-4.6972	-2.10431
									mantle	adductor muscle	labial palp	gill	gonad	hemocytes	digestive gland
								CgMyD88s	6.17414	0.743388	15.6845	42.2583	4.32901	25.4439	2.36673
									4.66983	1.4029	18.708	42.8665	7.26173	27.5386	2.40741
									4.45292	0.958863	15.6941	45.7158	13.2156	25.9417	4.29992
								mean	5.09896	1.03505	16.6955	43.6135	8.26878	26.3081	3.02469
								SD	0.937425	0.336294	1.74285	1.84583	4.52808	1.09433	1.10457
