# Supplementary material for: CgMyD88s Serves as an Innate Immune System Plug During Ostreid Herpesvirus 1 Infection in the Pacific Oyster (Crassostrea gigas)
Source: Front Immunol. 2020 Jul 14;11:1247. doi: 10.3389/fimmu.2020.01247 (PMC7381170; doi:10.3389/fimmu.2020.01247)
Supplement: Supplementary file 3 [file Data_Sheet_1.ZIP › original data/analysis-RNAi data.xlsx]

## Sheet: Sheet1
1		0h	12h	24h	48h	72h	96h	120h	0h	12h	24h	48h	72h	96h	120h		0h	12h	24h	48h	72h	96h	120h		0h	12h	24h	48h	72h	96h	120h
	PBS	25.8639	21.9662	21.9662	21.9457	20.4093	22.6347	24.9098	16.9739	17.6509	17.6509	16.9249	15.4842	16.2483	17.9856	PBS	25.7752	21.9071	21.9071	21.925	20.3273	22.5735	24.8994		16.8805	17.6632	17.6632	16.9349	15.4881	16.2836	18.0355
		25.8026	21.9613	21.9613	21.9553	20.3434	22.5816	24.9164	16.9038	17.6807	17.6807	16.9337	15.4992	16.2972	18.0768	EGFP	25.7752	21.0816	20.8937	22.1349	21.1321	21.9969	23.1269		16.9139	17.1073	16.9414	17.14	16.3177	16.0695	16.2928
		25.6591	21.7937	21.7937	21.8739	20.2291	22.5041	24.8722	16.764	17.6581	17.6581	16.9461	15.4808	16.3054	18.0442	12725	25.7752	22.0285	22.7586	24.1871	23.8538	24.7014	23.3312		16.9139	17.7554	18.0893	17.3782	17.4693	17.4347	16.174
	EGFP	25.8639	21.0306	20.9575	22.1982	21.1831	22.0326	23.1945	16.9739	17.1458	16.9502	17.1485	16.3181	16.0155	16.3037		0h	12h	24h	48h	72h	96h	120h
		25.8026	21.1925	20.8848	22.1695	21.159	22.0148	23.1564	16.9038	17.1076	16.9427	17.161	16.2459	15.9915	16.2976	PBS	8.89467	4.24384	4.24384	4.99009	4.83923	6.28983	6.86391
		25.6591	21.0217	20.8386	22.0371	21.0542	21.9433	23.0297	16.864	17.0684	16.9312	17.1106	16.3891	16.2015	16.2772	EGFP	8.86134	3.97433	3.95228	4.99491	4.81441	5.92743	6.83402
	12725	25.8639	22.0532	22.9307	24.1808	23.8808	24.7412	23.4138	16.9739	17.8003	18.0942	17.4407	17.4794	17.4468	16.1614	12725	8.86134	4.27305	4.66932	6.80893	6.38448	7.26672	7.15719
		25.8026	22.078	22.7577	24.1805	23.8805	24.7014	23.3046	16.9038	17.769	18.0805	17.3763	17.4693	17.4358	16.2164
		25.6591	21.9541	22.5875	24.1999	23.7999	24.6617	23.2753	16.864	17.6968	18.0931	17.3176	17.4592	17.4216	16.1443
2		0h	12h	24h	48h	72h	96h	120h	0h	12h	24h	48h	72h	96h	120h		0h	12h	24h	48h	72h	96h	120h		0h	12h	24h	48h	72h	96h	120h
	PBS	24.7547	21.662	20.9087	22.1787	22.5808	24.2853	23.4495	15.8249	17.3565	16.7806	17.3565	17.6547	17.9856	16.7243		24.8134	21.5753	20.9227	22.1884	22.5862	24.5015	23.4849		15.8682	17.3765	16.7781	17.3765	17.7244	18.0355	16.695
		24.795	21.3961	20.9267	22.1931	22.595	24.4898	23.5075	15.8337	17.3886	16.7573	17.3886	17.7595	18.0768	16.5958		25.715	21.1324	22.1884	23.4849	23.1821	24.9147	25.7668		16.7975	17.0111	18.1348	18.3942	18.376	18.9028	19.0041
		24.8904	21.6679	20.9327	22.1934	22.5829	24.7295	23.4975	15.9461	17.3845	16.7965	17.3845	17.759	18.0442	16.7648		25.7419	22.308	23.538	22.6575	24.7848	25.632	24.7014		16.9614	18.09	18.8789	16.1043	18.3743	17.9294	16.9525
	EGFP	25.7033	21.1206	22.1787	23.4495	23.24	24.8834	25.7685	16.7146	17.0456	18.1087	18.3981	18.3575	18.9643	19.0358		0h	12h	24h	48h	72h	96h	120h
		25.7663	21.0592	22.1931	23.5075	23.1353	24.9823	25.7355	16.8711	16.9726	18.1862	18.4052	18.3707	18.8487	19.0419	PBS	8.94512	4.19883	4.14458	4.81186	4.86182	6.46601	6.78988
		25.6755	21.2173	22.1934	23.4975	23.1709	24.8786	25.7963	16.8068	17.015	18.1097	18.3794	18.3998	18.8956	18.9346	EGFP	8.91753	4.12129	4.05355	5.09062	4.80607	6.01191	6.76267
	12725	25.8639	22.4001	23.4678	22.7053	24.839	25.4896	24.7412	17.1974	18.1065	18.8073	16.1357	18.3582	17.9592	16.9779	12725	8.78049	4.21803	4.65901	6.55327	6.41048	7.70262	7.7489
		25.8026	22.3532	23.5781	22.6809	24.7972	25.7185	24.7014	16.9904	18.0818	18.852	16.0371	18.419	17.9171	16.9503
		25.5591	22.1709	23.568	22.5864	24.7183	25.688	24.6617	16.6964	18.0817	18.9775	16.14	18.3458	17.9119	16.9294
3		0h	12h	24h	48h	72h	96h	120h	0h	12h	24h	48h	72h	96h	120h		0h	12h	24h	48h	72h	96h	120h		0h	12h	24h	48h	72h	96h	120h
	PBS	24.9098	22.1787	21.9662	23.4495	22.6947	24.8147	25.6958	16.0842	17.8649	17.6509	18.3313	17.8646	18.5306	18.8653		24.8994	22.1884	21.9071	23.4849	22.5422	24.8312	25.7053		16.0314	17.8058	17.6632	18.4372	17.7	18.5483	18.8088
		24.9164	22.1931	21.9613	23.5075	22.5816	24.875	25.751	16.0192	17.6772	17.6807	18.4939	17.755	18.5925	18.8616		25.1154	21.0267	20.9036	22.4397	23.3706	23.9028	24.4766		16.1235	16.9963	16.9533	17.5788	18.7488	17.883	17.7124
		24.8722	22.1934	21.7937	23.4975	22.3504	24.804	25.669	15.9908	17.8751	17.6581	18.4864	17.4805	18.5217	18.6994		27.0338	22.3312	20.6833	24.5652	22.8965	24.3894	25.2897		18.0713	17.9175	16.012	17.8562	16.6864	17.1604	17.82
	EGFP	25.067	21.0531	20.8909	22.6508	23.3516	23.9643	24.143	16.0974	16.9531	16.9845	17.5148	18.5816	17.9036	17.7845		0h	12h	24h	48h	72h	96h	120h
		25.1003	21.0259	20.9267	22.595	23.4352	23.8487	25.019	16.1904	16.9753	16.9423	17.6104	18.819	17.9419	17.6844	PBS	8.86805	4.38262	4.24384	5.04766	4.84222	6.28296	6.89649
		25.1789	21.0012	20.8933	22.0733	23.3249	23.8956	24.2678	16.0829	17.0604	16.9331	17.6111	18.8458	17.8035	17.6684	EGFP	8.99188	4.03043	3.95033	4.86094	4.62177	6.01985	6.7642
	12725	26.9177	22.4138	20.6894	24.5769	22.9259	24.3181	25.3369	17.6529	18.0185	15.9829	17.8934	16.6836	17.1399	17.831	12725	8.96245	4.41372	4.6713	6.70901	6.21012	7.22894	7.46975
		27.02	22.3046	20.6783	24.5377	22.9413	24.3181	25.287	17.8616	17.9186	16.0776	17.7745	16.6909	17.1451	17.8562
		27.1636	22.2753	20.6822	24.5808	22.8222	24.532	25.2453	18.6994	17.8155	15.9755	17.9005	16.6846	17.1963	17.7728
Total
		0h	12h	24h	48h	72h	96h	120h	0h	12h	24h	48h	72h	96h	120h		0h	12h	24h	48h	72h	96h	120h
	PBS	-0.00794285	-0.0312579	0.0330872	0.0402171	-0.00852477	-0.0564349	0.013812	1.00552	1.0219	0.977327	0.972509	1.00593	1.03989	0.990472	PBS	1.00024	1.00146	1.00053	1.00245	1.00002	1.0017	1.00048		1.00552	1.0219	0.977327	0.972509	1.00593	1.03989	0.990472
		0.0425077	-0.0762703	-0.0661744	-0.138006	0.014062	0.119742	-0.0602116	0.970966	1.05429	1.04694	1.10038	0.9903	0.920352	1.04262	Negative	0.986248	1.17637	1.16972	0.979963	1.07409	1.28385	1.04501		0.970966	1.05429	1.04694	1.10038	0.9903	0.920352	1.04262
		-0.0345648	0.107528	0.0330872	0.097789	-0.00553724	-0.0633074	0.0463996	1.02425	0.928177	0.977327	0.934464	1.00385	1.04486	0.96835	CgMyD88s-dsRNA	1.02558	0.983383	0.729115	0.30006	0.357375	0.487092	0.665142		1.02425	0.928177	0.977327	0.934464	1.00385	1.04486	0.96835
	EGFP	-0.0412762	-0.300772	-0.25847	0.0450402	-0.0333501	-0.418837	-0.0160743	1.02902	1.2318	1.19621	0.969263	1.02339	1.33685	1.0112	SD	0.02703	0.0654951	0.0401894	0.0869181	0.00848506	0.070494	0.0381325		1.02902	1.2318	1.19621	0.969263	1.02339	1.33685	1.0112
		0.0149118	-0.153809	-0.157205	0.14075	-0.041685	-0.334356	-0.0874209	0.989717	1.1125	1.11512	0.907048	1.02932	1.26081	1.06247		0.0446118	0.0600962	0.0472887	0.0788124	0.0827446	0.0460261	0.0292784		0.989717	1.1125	1.11512	0.907048	1.02932	1.26081	1.06247
		0.0892631	-0.244662	-0.260422	-0.0889274	-0.225986	-0.326417	-0.0858922	0.940003	1.18482	1.19783	1.06358	1.16958	1.2539	1.06134		0.0645488	0.0678052	0.0033384	0.0270216	0.0275135	0.0838844	0.136534		0.940003	1.18482	1.19783	1.06358	1.16958	1.2539	1.06134
	12725	-0.0412762	-0.00204744	0.458565	1.85906	1.53672	0.920451	0.307092	1.02902	1.00142	0.72771	0.275656	0.344668	0.528344	0.80827	ttest	0.666265	0.0270676	0.00915785	0.756567	0.197853	0.00438141	0.183951		1.02902	1.00142	0.72771	0.275656	0.344668	0.528344	0.80827
		-0.122124	-0.057063	0.448259	1.6034	1.56273	1.35635	0.898809	1.08834	1.04035	0.732927	0.329099	0.338511	0.390569	0.536329		0.56465	0.756516	0.000309588	0.000181189	2.67407e-06	0.0012424	0.0148865		1.08834	1.04035	0.732927	0.329099	0.338511	0.390569	0.536329
		0.0598314	0.138627	0.460549	1.75914	1.36236	0.882671	0.619654	0.959376	0.908383	0.72671	0.295424	0.388945	0.542362	0.650827										0.959376	0.908383	0.72671	0.295424	0.388945	0.542362	0.650827
1		0h	12h	24h	48h	72h	96h	120h	0h	12h	24h	48h	72h	96h	120h		0h	12h	24h	48h	72h	96h	120h		0h	12h	24h	48h	72h	96h	120h
	PBS	23.9683	23.8425	23.7843	24.7547	20.856	22.6508	25.7003	16.9739	17.6509	17.6665	16.9249	15.4842	16.2483	17.9856	PBS	23.9331	23.79	23.7923	24.8134	20.8267	22.6064	25.6796		16.9139	17.6632	17.6494	16.9349	15.4881	16.2836	18.0355
		23.9209	23.7123	23.7912	24.795	20.8105	22.595	25.663	16.9038	17.6807	17.6481	16.9337	15.4992	16.2972	18.0768	EGFP	23.9331	24.6048	21.9528	24.3987	23.3625	23.5567	23.3742		16.9139	18.4974	16.2772	17.14	18.5785	17.5747	16.3896
		23.91	23.8152	23.8015	24.8904	20.8134	22.5733	25.6755	16.864	17.6581	17.6336	16.9461	15.4808	16.3054	18.0442	MyD88-1	23.9331	23.9161	23.6016	23.735	21.9429	22.6247	23.1582		16.9139	18.1647	17.8901	17.3782	17.8296	17.0435	16.174
	EGFP	23.9683	24.6233	21.9186	24.3662	23.3589	23.5887	23.4017	16.9739	18.4646	16.2502	17.1485	18.1132	17.5755	16.5541
		23.9209	24.6079	21.9627	24.3961	23.3357	23.5228	23.3582	16.9038	18.4608	16.269	17.161	18.5141	17.5762	16.559	PBS	7.0192	6.12682	6.14295	7.87845	5.33859	6.32272	7.64407		0	0	0	0	0	0	0
		23.91	24.583	21.9772	24.4336	23.393	23.5585	23.3628	16.864	18.5668	16.3124	17.1106	19.1082	17.5724	16.0558	EGFP	7.0192	6.10737	5.67561	7.25864	4.78404	5.98196	6.9846		0	-0.0194531	-0.467342	-0.619815	-0.554556	-0.340767	-0.65947
	MyD88-1	23.9683	23.9547	23.6903	23.7757	21.9304	22.6726	23.1822	16.9739	18.0035	18.0216	17.4407	17.9399	17.0447	16.1614	MyD88-1	7.0192	5.75138	5.71151	6.3568	4.11337	5.58122	6.9842		0	-0.375439	-0.43144	-1.52166	-1.22522	-0.741506	-0.659869
		23.9209	23.8753	23.5501	23.6898	21.9417	22.5673	23.1368	16.9038	18.0057	17.9055	17.3763	17.8326	17.0436	16.2164
		23.91	23.9183	23.5644	23.7394	21.9567	22.6342	23.1556	16.864	18.485	17.7431	17.3176	17.7162	17.0422	16.1443
2		0h	12h	24h	48h	72h	96h	120h	0h	12h	24h	48h	72h	96h	120h		0h	12h	24h	48h	72h	96h	120h		0h	12h	24h	48h	72h	96h	120h
	PBS	24.1808	24.7697	26.0508	26.033	24.1266	22.7842	22.9988	17.1735	18.9741	19.8722	18.1508	17.8073	16.418	15.038	PBS	24.1871	24.7752	26.0442	25.9288	24.1256	22.6711	22.8246		17.1561	18.7791	19.8922	18.1442	18.5123	16.4296	15.0836
		24.1805	24.7674	26.0142	25.9264	24.0866	22.7715	22.7759	17.1706	18.7014	19.873	18.1142	18.852	16.4508	15.0941	EGFP	22.7048	21.8884	21.6327	23.2843	21.7473	22.2993	22.7223		15.7362	15.8224	15.7171	16.1387	16.6167	16.2341	15.658
		24.1999	24.7886	26.0677	25.8269	24.1635	22.4576	22.6989	17.1243	18.6617	19.9313	18.1677	18.8775	16.4198	15.1186	MyD88-1	23.4643	21.8953	20.6228	22.3143	20.3815	20.7307	24.7114		16.4074	15.7294	14.7663	16.0514	15.9747	15.0125	17.8407
	EGFP	22.7038	21.8839	21.7572	23.2885	21.7515	22.3021	22.719	15.7594	15.811	15.7445	16.221	16.4524	16.2561	15.6817
		22.7094	21.8916	21.5696	23.2823	21.7453	22.2954	22.7206	15.7937	15.8452	15.7003	16.0092	16.4712	16.2435	15.6641	PBS	7.03099	5.99616	6.15204	7.78453	5.61332	6.24152	7.74099
		22.7012	21.8897	21.5714	23.2822	21.7452	22.3004	22.7274	15.6555	15.811	15.7064	16.1858	16.9264	16.2027	15.6281	EGFP	6.9686	6.06597	5.91565	7.14564	5.13067	6.06522	7.06436
	MyD88-1	23.4647	21.8685	20.6208	22.2477	20.4516	20.5834	24.7438	16.4157	15.7359	14.7596	16.0512	16.0152	15.035	17.8026	MyD88-1	7.05689	6.16589	5.85643	6.2629	4.40683	5.71819	6.87068
		23.4642	21.8252	20.6126	22.3474	20.3435	20.8228	24.7051	16.4178	15.765	14.7798	16.0521	15.9217	14.9823	17.8025
		23.4641	21.9921	20.6349	22.348	20.3495	20.7858	24.6854	16.3889	15.6872	14.7596	16.051	15.9872	15.0201	17.9171
3		0h	12h	24h	48h	72h	96h	120h	0h	12h	24h	48h	72h	96h	120h		0h	12h	24h	48h	72h	96h	120h		0h	12h	24h	48h	72h	96h	120h
	PBS	25.8639	26.0508	23.6662	23.513	22.4419	23.6353	24.7022	18.9739	19.8722	17.6509	15.8295	17.2252	17.2508	17.2252	PBS	25.7752	26.0442	23.6737	23.5053	22.4875	23.5744	24.7603		18.9139	19.8922	17.6632	15.7867	17.184	17.2676	17.184
		25.8026	26.0142	23.6613	23.5122	22.4917	23.6079	24.7415	18.9038	19.873	17.6807	15.7757	17.1738	17.254	17.1738	EGFP	25.2327	24.2945	23.8111	24.797	22.6478	23.9688	23.316		18.4605	18.1995	18.031	17.7347	17.6759	17.9577	16.2928
		25.6591	26.0677	23.6937	23.4908	22.5289	23.4799	24.8371	18.864	19.9313	17.6581	15.7548	17.1529	17.298	17.1529	MyD88-1	24.3227	24.135	23.4696	24.4799	21.6269	23.815	24.8378		17.5205	17.9393	17.7811	18.2752	17.5331	18.1735	17.82
	EGFP	25.211	24.2923	23.8679	24.7998	22.6531	23.9706	23.3168	18.5323	18.2041	17.999	17.7044	17.3983	17.9526	16.3037
		25.253	24.2989	23.8822	24.7951	22.646	23.9709	23.3154	18.4303	18.1813	18.0412	17.7164	17.3431	17.9416	16.2976	PBS	6.86134	6.15204	6.01051	7.71865	5.30351	6.30681	7.57631		0	0	0	0	0	0	0
		25.2341	24.2922	23.683	24.7962	22.6445	23.9648	23.3158	18.4188	18.213	18.0528	17.7832	18.2863	17.9791	16.2772	EGFP	6.77223	6.09497	5.78005	7.06236	4.97193	6.01104	7.02319		-0.0891072	-0.0570643	-0.230454	-0.656291	-0.331577	-0.295775	-0.55312
	MyD88-1	24.2864	24.1823	23.4649	24.9308	21.6692	23.8449	24.8466	17.5114	17.9044	17.8002	18.2814	17.4672	18.1455	17.831	MyD88-1	6.80216	6.19573	5.6885	6.20471	4.09377	5.64154	7.01783		-0.0591742	0.0436929	-0.322002	-1.51394	-1.20974	-0.665267	-0.558479
		24.3226	24.105	23.4622	24.0703	21.6064	23.8387	24.8338	17.5866	17.9579	17.7667	18.2747	17.5694	18.1733	17.8562
		24.3591	24.1179	23.4817	24.4387	21.605	23.7615	24.833	17.4636	17.9556	17.7765	18.2696	17.5627	18.2016	17.7728
Total
		0h	12h	24h	48h	72h	96h	120h	0h	12h	24h	48h	72h	96h	120h		0h	12h	24h	48h	72h	96h	120h
	PBS	0.0486899	0.0351476	0.0411192	0.0845774	-0.079881	0.0323728	-0.00971754	0.966814	0.975932	0.971901	0.943061	1.05693	0.977811	1.00676	PBS	1.00146	1.00113	1.00102	1.00103	1.00452	1.0003	1.00109		0.966814	0.975932	0.971901	0.943061	1.05693	0.977811	1.00676
		0.0604824	-0.0955135	0.0502074	-0.0093502	0.194846	-0.0488338	0.0871981	0.958943	1.06845	0.965797	1.0065	0.873666	1.03443	0.941349	Negative	1.03849	1.00162	1.24378	1.55894	1.37863	1.20694	1.54768		0.958943	1.06845	0.965797	1.0065	0.873666	1.03443	0.941349
		-0.109172	0.0603659	-0.0913265	-0.0752272	-0.114965	0.0164611	-0.0774805	1.07861	0.959021	1.06535	1.05353	1.08295	0.988655	1.05517	CgMyD88-1-dsRNA	1.01082	1.04876	1.27595	2.86876	2.33068	1.56315	1.62181		1.07861	0.959021	1.06535	1.05353	1.08295	0.988655	1.05517
	EGFP	0.0486899	0.0156945	-0.426223	-0.535238	-0.634437	-0.308395	-0.669187	0.966814	0.98918	1.34371	1.44918	1.55233	1.23833	1.59018	SD	0.0669329	0.0589047	0.0557979	0.0554361	0.114063	0.030051	0.0571233		0.966814	0.98918	1.34371	1.44918	1.55233	1.23833	1.59018
		-0.00191338	-0.0257041	-0.186178	-0.648242	-0.287801	-0.225127	-0.589424	1.00133	1.01798	1.13775	1.56726	1.22078	1.16888	1.50465		0.0958242	0.0147907	0.103118	0.105847	0.166345	0.0352022	0.0427681		1.00133	1.01798	1.13775	1.56726	1.22078	1.16888	1.50465
		-0.19828	0.00330159	-0.32178	-0.731518	-0.446541	-0.279314	-0.6306	1.14733	0.997714	1.24987	1.66039	1.36277	1.21362	1.54821		0.0986067	0.188396	0.0791093	0.151618	0.272865	0.0741473	0.0876961		1.14733	0.997714	1.24987	1.66039	1.36277	1.21362	1.54821
	MyD88-1	0.0486899	-0.340291	-0.390321	-1.43708	-1.3051	-0.709134	-0.669587	0.966814	1.26601	1.31069	2.70772	2.47101	1.63482	1.59062	ttest	0.612343	0.39229	0.433362	0.10785	0.309704	0.20604	0.155436		0.966814	1.26601	1.31069	2.70772	2.47101	1.63482	1.59062
		0.0863805	0.0742161	-0.245397	-1.53097	-1.01165	-0.572165	-0.783109	0.941883	0.949858	1.18542	2.88981	2.01621	1.48675	1.72084		0.734125	0.223433	0.454242	0.00244436	0.0410821	0.0238788	0.194805		0.941883	0.949858	1.18542	2.88981	2.01621	1.48675	1.72084
		-0.168347	0.104059	-0.413329	-1.58917	-1.32471	-0.648806	-0.635959	1.12377	0.930412	1.33175	3.00876	2.50482	1.56787	1.55397										1.12377	0.930412	1.33175	3.00876	2.50482	1.56787	1.55397
一		0h	12h	24h	48h	72h	96h	120h	0h	12h	24h	48h	72h	96h	120h		0h	12h	24h	48h	72h	96h	120h		0h	12h	24h	48h	72h	96h	120h
	PBS	24.06	23.7554	23.745	24.88	24.1849	22.5747	25.9471	16.9739	17.6509	17.6509	16.9249	18.9343	16.2483	18.3856		23.982	23.7651	23.7485	24.8267	24.1927	22.5885	26.0571		16.9139	17.6632	17.6632	16.9349	18.9538	16.2836	18.3326
		23.913	23.7391	23.7507	24.824	24.1959	22.5893	26.0629	16.9038	17.6807	17.6807	16.9337	18.9583	16.2972	18.3077		24.6479	23.9176	22.5905	25.1396	21.7896	23.3526	24.6545		17.7139	17.9297	16.4137	17.14	16.9113	17.5196	16.2928
		23.9731	23.8008	23.7498	24.7762	24.1973	22.6014	26.1614	16.864	17.6581	17.6581	16.9461	18.9687	16.3054	18.3044		24.0648	22.6699	24.1692	25.5276	21.1297	22.7958	24.2433		16.9139	16.9926	17.3805	17.3782	17.9296	17.4347	16.174
	EGFP	24.6	23.8967	22.6233	25.1301	21.7863	23.351	24.5067	17.6739	17.9715	16.5018	17.1485	16.9181	17.5496	16.3037
		24.613	23.9403	22.5856	25.1045	21.7963	23.3178	24.6912	17.6038	17.9108	16.4269	17.161	16.9246	17.5156	16.2976		7.06815	6.1019	6.08527	7.89184	5.2389	6.30486	7.72459
		24.7307	23.9159	22.5626	25.1842	21.7863	23.3889	24.7655	17.864	17.9068	16.3124	17.1106	16.8912	17.4936	16.2772		6.93404	5.98794	6.17681	7.99959	4.87836	5.83296	8.36164
	MyD88-2	24.06	22.6724	24.0152	25.4674	21.1774	22.7608	24.143	16.9739	17.0035	17.4216	17.4407	17.9399	17.4468	16.1614		7.15092	5.67729	6.78873	8.14946	3.2001	5.36109	8.06926
		24.0613	22.6758	24.2497	25.513	20.9551	22.8263	24.319	16.9038	17.0057	17.4055	17.3763	17.9326	17.4358	16.2164
		24.0731	22.6614	24.2427	25.6026	21.2565	22.8004	24.2678	16.864	16.9685	17.3143	17.3176	17.9162	17.4216	16.1443
二		0h	12h	24h	48h	72h	96h	120h	0h	12h	24h	48h	72h	96h	120h		0h	12h	24h	48h	72h	96h	120h		0h	12h	24h	48h	72h	96h	120h
	PBS	25.96	24.7642	25.0682	26.1918	23.4319	25.6424	25.9471	18.8244	18.7542	19.0244	18.2836	18.1806	19.3341	18.2366		25.884	24.7364	25.0977	26.1852	23.4138	25.564	26.0571		18.8313	18.7669	18.9961	18.2746	18.1924	19.3573	18.4092
		25.9613	24.7464	25.1268	26.2002	23.3626	25.5205	26.0629	18.8481	18.7808	18.9767	18.2824	18.1794	19.3608	18.4922		26.85	25.6941	25.4147	25.1396	24.3468	25.8192	24.6545		19.5347	19.9308	19.3065	16.8328	19.4737	19.9353	16.9351
		25.7307	24.6986	25.0983	26.1636	23.4469	25.529	26.1614	18.8215	18.7657	18.9873	18.2578	18.217	19.3771	18.4987		26.0812	24.6708	25.6428	26.7356	22.248	24.5214	26.9537		19.0691	19.2899	18.9704	18.692	19.0947	18.9628	18.9525
	EGFP	26.863	25.6967	25.4271	25.1301	24.3831	25.751	24.5067	19.5483	19.9557	19.2711	16.8386	19.4635	19.967	16.9537
		26.8625	25.694	25.4278	25.1045	24.3533	25.8178	24.6912	19.5011	19.9317	19.3417	16.8286	19.4709	19.9745	16.9533		7.05269	5.96949	6.10161	7.91057	5.22147	6.20665	7.64797
		26.8245	25.6916	25.3894	25.1842	24.3039	25.8889	24.7655	19.5547	19.9049	19.3068	16.8312	19.4867	19.8645	16.8983		7.31529	5.76333	6.10821	8.30679	4.87308	5.88389	7.7194
	MyD88-2	26	24.5104	25.5243	26.6178	22.2464	24.5575	26.886	19.0801	19.299	18.9683	18.6672	19.1203	18.9286	18.9779		7.01217	5.38095	6.67233	8.04358	3.15329	5.5586	8.00121
		26.013	24.5454	25.6782	26.8611	22.2485	24.5058	26.9971	19.0814	19.2863	18.9868	18.7031	19.1073	18.976	18.9503
		26.2307	24.9566	25.7258	26.7278	22.249	24.5009	26.9782	19.0457	19.2843	18.9563	18.7058	19.0564	18.9837	18.9294
三		0h	12h	24h	48h	72h	96h	120h	0h	12h	24h	48h	72h	96h	120h		0h	12h	24h	48h	72h	96h	120h		0h	12h	24h	48h	72h	96h	120h
	PBS	26.8499	22.5318	24.88	25.7222	22.6314	23.8176	25.8471	19.656	16.5042	18.804	17.843	17.0161	17.6901	18.0139		26.8168	22.5319	24.8267	25.5575	22.4198	23.8502	25.9905		19.9434	16.728	18.9247	17.8937	17.4561	17.366	18.0494
		26.754	22.5319	24.824	25.6699	22.3193	23.8707	26.0629	19.9238	16.7776	18.7089	17.8679	17.3948	17.135	17.8018		25.1152	24.0292	26.0302	24.433	22.0284	23.6354	25.9878		18.3509	18.3548	19.9691	16.7441	17.3453	17.9182	18.1596
		26.8464	22.5319	24.7762	25.2804	22.3087	23.8622	26.0614	20.2503	16.9021	19.2613	17.9702	17.9574	17.2727	18.3324		25.9068	24.4295	25.1362	27.045	21.7829	24.4607	26.008		19.0691	18.9334	18.6699	18.3506	18.4725	19.2133	17.82
	EGFP	25.1092	24.029	26.0974	24.5608	22.029	23.7559	26.5067	18.2814	18.3421	19.9627	16.4325	17.3414	17.9234	18.1616
		25.1038	24.0294	25.9484	24.3583	22.0255	23.6113	26.6912	18.2143	18.3484	19.9832	16.4565	17.3473	17.9226	18.1597		6.8734	5.80389	5.90201	7.66382	4.96368	6.4842	7.94111
		25.1324	24.0292	26.0449	24.38	22.0307	23.5391	24.7655	18.5571	18.3738	19.9613	17.3434	17.3473	17.9086	18.1576		6.76424	5.67441	6.06115	7.68887	4.68309	5.71724	7.82816
	MyD88-2	25.9332	24.9449	25.0678	26.9773	21.7413	24.0217	25.9045	19.0801	18.9247	18.6724	18.3373	18.6805	19.2719	17.831		6.83774	5.49607	6.46639	8.69448	3.31035	5.24734	8.18801
		25.9288	24.1371	25.1366	27.0645	21.7555	24.1387	26.062	19.0814	18.9456	18.6758	18.3851	18.3686	19.1977	17.8562
		25.8583	24.2065	25.2043	27.0933	21.8518	25.2216	26.0575	19.0457	18.93	18.6614	18.3293	18.3685	19.1703	17.7728
Total
		0h	12h	24h	48h	72h	96h	120h	0h	12h	24h	48h	72h	96h	120h		0h	12h	24h	48h	72h	96h	120h
	PBS	0.0700737	0.143475	0.0556411	0.0697631	0.0975515	-0.0270479	-0.0466342	0.952589	0.905336	0.962167	0.952794	0.934618	1.01893	1.03285	PBS	1.0019	1.00359	1.002	1.00308	1.00388	1.00315	1.00365		0.952589	0.905336	0.962167	0.952794	0.934618	1.01893	1.03285
		0.054607	0.0110603	0.0719786	0.0884951	0.0801204	-0.125251	-0.123252	0.962857	0.992363	0.951332	0.940503	0.945979	1.0907	1.08919	Negative	1.00799	1.11405	0.942799	0.898531	1.2594	1.43618	0.887341		0.962857	0.992363	0.951332	0.940503	0.945979	1.0907	1.08919
		-0.124681	-0.154536	-0.12762	-0.158258	-0.177672	0.152299	0.169886	1.09027	1.11306	1.09249	1.11594	1.13106	0.899816	0.888913	CgMyD88-2-dsRNA	1.00244	1.36173	0.656723	0.73363	3.78841	1.92996	0.80503		1.09027	1.11306	1.09249	1.11594	1.13106	0.899816	0.888913
	EGFP	-0.064044	0.0295162	0.147181	0.177508	-0.26299	-0.498946	0.590418	1.04539	0.979749	0.903013	0.884229	1.19996	1.41318	0.664151	SD	0.076696	0.104318	0.0785566	0.0979327	0.110281	0.0964141	0.103281		1.04539	0.979749	0.903013	0.884229	1.19996	1.41318	0.664151
		0.31721	-0.195102	0.0785751	0.484717	-0.268268	-0.448013	-0.0518203	0.802621	1.14481	0.946993	0.714637	1.20436	1.36416	1.03657		0.18946	0.121864	0.0378637	0.191445	0.0991661	0.0858614	0.196918		0.802621	1.14481	0.946993	0.714637	1.20436	1.36416	1.03657
		-0.233842	-0.28402	0.0315161	-0.133203	-0.458257	-0.614662	0.0569424	1.17596	1.21758	0.978392	1.09673	1.37388	1.5312	0.961299		0.109542	0.13924	0.0752845	0.165101	0.209479	0.207412	0.0522739		1.17596	1.21758	0.978392	1.09673	1.37388	1.5312	0.961299
	MyD88-2	0.152837	-0.281137	0.7591	0.327378	-1.94125	-0.97082	0.298038	0.89948	1.21515	0.590865	0.796984	3.84038	1.95995	0.813358	ttest	0.961332	0.298917	0.304894	0.447142	0.327776	0.157871	0.416181		0.89948	1.21515	0.590865	0.796984	3.84038	1.95995	0.813358
		0.0140929	-0.577477	0.642702	0.221503	-1.98805	-0.773305	0.229993	0.990279	1.49224	0.640512	0.857671	3.96702	1.70918	0.852639		0.453779	0.0732587	0.110587	0.105002	7.67196e-05	0.00585988	0.117594		0.990279	1.49224	0.640512	0.857671	3.96702	1.70918	0.852639
		-0.16034	-0.462357	0.436758	0.872405	-1.831	-1.08457	0.416786	1.11755	1.37779	0.738793	0.546236	3.55784	2.12074	0.749091										1.11755	1.37779	0.738793	0.546236	3.55784	2.12074	0.749091
