# Supplementary material for: CgMyD88s Serves as an Innate Immune System Plug During Ostreid Herpesvirus 1 Infection in the Pacific Oyster (Crassostrea gigas)
Source: Front Immunol. 2020 Jul 14;11:1247. doi: 10.3389/fimmu.2020.01247 (PMC7381170; doi:10.3389/fimmu.2020.01247)
Supplement: Supplementary file 3 [file Data_Sheet_1.ZIP › original data/analysis-mRNA expression data.xlsx]

## Sheet: Sheet1
1	CgMyD88s								CgMyD88-1								CgMyD88-2								β-actin
		0h	3h	6h	12h	24h	48h	72h		0h	3h	6h	12h	24h	48h	72h		0h	3h	6h	12h	24h	48h	72h	0h	3h	6h	12h	24h	48h	72h
	PBS	27.0584	23.7886	25.0387	22.7806	33.9878	34.2243	22.1787	PBS	27.6006	26.5974	26.9471	26.8163	33.9332	34.6905	25.1414	PBS	26.3024	26.0974	26.3471	26.8163	33.9332	34.2905	28.0414	20.4566	17.4052	17.3045	17.0698	25.1268	28.2693	17.3886
		26.9301	23.7757	25.036	22.7573	34.1152	33.8958	22.1931		27.4719	25.9484	26.8996	26.9761	33.9288	34.6255	25.146		26.2896	25.9484	26.3996	26.9761	33.9288	34.255	28.046	20.4488	17.3981	17.2975	17.0674	25.0983	28.2492	17.3845
		27.0336	23.709	25.0342	22.7965	33.4962	34.2648	22.1934		27.5189	26.0449	26.7522	26.8104	33.8583	34.6307	25.1764		26.1849	26.0449	26.3522	26.8104	33.8583	34.3073	28.0764	20.3176	17.3794	17.2941	17.0282	25.0682	28.243	17.3565
	OSHV-1	26.2035	24.88	26.8495	24.7709	25.8442	22.5747	23.4319	OSHV-1	27.936	26.0042	26.0396	23.1049	22.1731	21.0332	23.0988	OSHV-1	26.3348	27.0329	26.0764	24.6053	22.7642	20.0846	26.055	19.6998	18.3313	17.9327	15.7498	16.4386	16.1374	17.3859
		26.2701	24.824	26.8677	24.7715	25.8421	22.5893	23.3626		27.9792	26.0705	26.0371	23.0115	22.2482	21.037	23.0322		26.3832	27.1064	26.0313	24.6675	22.7464	20.0994	26.0479	19.6817	18.2939	17.9267	15.7267	16.4256	16.127	17.3716
		26.2712	24.7762	26.951	24.735	25.8719	22.6014	23.4469		27.9252	26.0675	26.0376	22.9502	22.1667	21.0328	23.0111		26.3359	27.1175	26.0468	24.6006	22.6986	20.0051	26.0402	19.6747	18.2864	17.9087	15.7128	16.417	16.1126	17.3181
		0h	3h	6h	12h	24h	48h	72h		0h	3h	6h	12h	24h	48h	72h		0h	3h	6h	12h	24h	48h	72h
	PBS	6.59974	6.36354	7.7376	5.72297	8.76867	5.87449	4.81186	PBS	7.12281	8.80264	9.56761	9.81245	8.80908	6.39508	7.77809	PBS	5.85131	8.63598	9.06761	9.81245	8.80908	6.03044	10.6781
	OsHV-1	6.56288	6.52287	8.9667	9.02935	9.42566	6.46285	6.05526	OsHV-1	8.26139	7.74353	8.1154	7.29248	5.76893	4.90873	5.68878	OsHV-1	6.66591	8.78172	8.12879	8.89472	6.30933	3.93738	8.68914
		0h	3h	6h	12h	24h	48h	72h		0h	3h	6h	12h	24h	48h	72h		0h	3h	6h	12h	24h	48h	72h
	PBS	0	-0.236199	1.13786	-0.876765	2.16893	-0.725255	-1.78788	PBS	0.523066	2.2029	2.96787	3.21271	2.20934	-0.20466	1.17835	PBS	-0.748433	2.03624	2.46787	3.21271	2.20934	-0.569301	4.07835
	OsHV-1	-0.0368621	-0.0768665	2.36696	2.42961	2.82592	-0.136888	-0.544479	OsHV-1	1.66165	1.14379	1.51566	0.692736	-0.830815	-1.69101	-0.910958	OsHV-1	0.0661701	2.18198	1.52905	2.29498	-0.290414	-2.66236	2.0894
		0h	3h	6h	12h	24h	48h	72h		0h	3h	6h	12h	24h	48h	72h		0h	3h	6h	12h	24h	48h	72h
	PBS	1	1.17789	0.454434	1.83625	0.222376	1.65319	3.45307	PBS	0.695891	0.2172	0.127815	0.107864	0.216233	1.15241	0.441858	PBS	1.67997	0.243799	0.180758	0.107864	0.216233	1.4838	0.0591965
	OsHV-1	1.02588	1.05472	0.193854	0.185616	0.141031	1.09953	1.45849	OsHV-1	0.316078	0.452569	0.349737	0.618679	1.77869	3.22882	1.88029	OsHV-1	0.95517	0.220373	0.346504	0.203771	1.22299	6.33067	0.234978
		0h	3h	6h	12h	24h	48h	72h		0h	3h	6h	12h	24h	48h	72h		0h	3h	6h	12h	24h	48h	72h
	fold change	1.02588	0.895439	0.426584	0.101084	0.634201	0.665095	0.422376	fold change	0.454207	2.08365	2.73628	5.73573	8.22579	2.80179	4.25542	fold change	0.568565	0.903912	1.91695	1.88914	5.65588	4.26651	3.96946
	CgMyD88s								CgMyD88-1								CgMyD88-2								β-actin
2		0h	3h	6h	12h	24h	48h	72h		0h	3h	6h	12h	24h	48h	72h		0h	3h	6h	12h	24h	48h	72h	0h	3h	6h	12h	24h	48h	72h
	PBS	28.0363	26.4113	29.3277	26.6334	29.3355	27.3854	25.6365	PBS	26.4764	26.1596	26.9902	26.928	26.8858	26.7887	26.4764	PBS	26.3682	26.5197	25.8607	25.7399	27.0668	26.3375	26.0928	21.7651	20.2534	21.3137	20.5121	20.9517	21.4716	20.8458
		28.0359	26.5342	29.301	26.6711	29.3186	27.5142	25.6727		26.3889	26.264	26.982	26.974	26.8137	26.7117	26.3889		26.3875	26.5612	25.7948	25.7208	27.4304	26.9342	25.9358	21.4096	20.3153	21.3205	20.347	20.6162	20.824	20.8693
		28.0078	26.377	29.3978	26.6461	29.3096	27.5302	25.6774		26.4493	26.2189	26.954	26.9031	26.5307	26.7302	26.4493		26.3804	25.9378	25.9044	25.8619	27.0994	26.9584	25.9516	21.2999	20.2825	21.357	20.344	20.4491	20.9624	20.7909
	OSHV-1	28.3024	27.4329	30.755	31.2266	31.7553	28.9471	26.9461	OSHV-1	25.8764	26.7487	25.4349	25.9787	25.5272	25.9114	25.4764	OSHV-1	26.9199	26.0353	26.1593	27.2739	25.9595	25.5774	24.8381	21.8008	20.9374	21.7161	22.2925	22.3034	22.3539	20.8458
		28.2896	27.4064	30.7479	31.2141	31.7577	28.8996	26.9194		25.8889	26.7751	25.4001	26.1539	25.5449	25.943	25.3889		26.9477	26.0079	26.1548	27.252	25.914	25.5218	24.7372	21.7224	20.8677	21.9182	22.3322	22.1866	22.3553	20.8693
		28.1849	27.4175	30.6402	31.2381	31.7587	28.7522	26.9689		25.8493	26.684	25.4272	26.0776	25.58	25.9124	25.4493		26.9229	26.0799	26.1373	27.2647	25.9144	25.5958	24.6899	21.5613	20.7796	21.7714	22.3923	22.1202	22.2648	20.7909
		0h	3h	6h	12h	24h	48h	72h		0h	3h	6h	12h	24h	48h	72h		0h	3h	6h	12h	24h	48h	72h
	PBS	6.53513	6.15708	8.01178	6.24917	8.6489	6.39061	4.82687	PBS	4.94664	5.93043	5.64502	6.53399	6.07109	5.65755	5.60284	PBS	4.88717	6.05583	4.52293	5.3732	6.52653	5.65738	5.15806
	OsHV-1	6.56414	6.55739	8.91249	8.88724	9.55382	6.54163	6.10943	OsHV-1	4.17669	5.8744	3.61884	3.73104	3.34732	3.59762	4.60284	OsHV-1	5.23535	5.17953	4.34857	4.92448	3.7259	3.24032	3.91972
		0h	3h	6h	12h	24h	48h	72h		0h	3h	6h	12h	24h	48h	72h		0h	3h	6h	12h	24h	48h	72h
	PBS	0	-0.378053	1.47666	-0.28596	2.11378	-0.144514	-1.70825	PBS	-1.58849	-0.604702	-0.890107	-0.00114231	-0.464042	-0.877578	-0.932286	PBS	-1.64796	-0.479303	-2.01219	-1.16193	-0.00859521	-0.877753	-1.37707
	OsHV-1	0.0290079	0.0222597	2.37736	2.35211	3.01869	0.00649675	-0.425695	OsHV-1	-2.35844	-0.660727	-2.91628	-2.80409	-3.18781	-2.93751	-1.93229	OsHV-1	-1.29978	-1.3556	-2.18656	-1.61065	-2.80923	-3.29481	-2.61541
		0h	3h	6h	12h	24h	48h	72h		0h	3h	6h	12h	24h	48h	72h		0h	3h	6h	12h	24h	48h	72h
	PBS	1	1.29959	0.359321	1.21922	0.231042	1.10536	3.26765	PBS	3.00735	1.52066	1.85331	1.00079	1.3794	1.83729	1.9083	PBS	3.13391	1.39407	4.03395	2.23756	1.00598	1.83751	2.5974
	OsHV-1	0.980094	0.984689	0.192461	0.195859	0.123391	0.995507	1.34322	OsHV-1	5.12814	1.58088	7.54899	6.98415	9.11228	7.66089	3.8166	OsHV-1	2.46191	2.55903	4.55218	3.05389	7.00912	9.81381	6.12797
		0h	3h	6h	12h	24h	48h	72h		0h	3h	6h	12h	24h	48h	72h		0h	3h	6h	12h	24h	48h	72h
	fold change	0.980094	0.757694	0.535623	0.160643	0.534063	0.900619	0.411066	fold change	1.7052	1.0396	4.07324	6.97863	6.60597	4.16967	2	fold change	0.785571	1.83565	1.12847	1.36483	6.96748	5.34082	2.35927
3	CgMyD88s								CgMyD88-1								CgMyD88-2								β-actin
		0h	3h	6h	12h	24h	48h	72h		0h	3h	6h	12h	24h	48h	72h		0h	3h	6h	12h	24h	48h	72h	0h	3h	6h	12h	24h	48h	72h
	PBS	26.5905	25.5285	28.8852	26.0274	31.0591	27.1314	23.755	PBS	26.4764	27.6006	28.4322	27.5082	29.3722	27.9673	27.703	PBS	24.0925	24.4989	27.3042	27.0554	29.9282	28.963	27.703	19.5961	19.3248	20.642	20.9571	22.2567	20.9904	18.9202
		26.6255	25.5299	28.9583	26.0407	31.0516	27.1217	23.7479		26.3889	27.4719	28.3156	27.6058	29.3123	27.9568	27.6502		24.138	24.404	27.3015	27.0391	29.9729	28.9537	27.6502	20.3011	18.7685	20.6226	20.9698	22.2341	21.0639	18.9189
		26.6073	25.5305	28.9293	26.0268	31.1064	27.135	23.6402		26.4493	27.5189	28.3272	27.6088	29.3956	27.9474	27.7452		24.1324	24.4639	27.335	27.0008	29.9557	28.9519	27.7452	19.9985	19.023	20.9525	20.9815	22.3965	21.0478	18.9449
	OSHV-1	24.7642	23.4989	25.805	26.8787	25.5199	22.5357	24.9286	OSHV-1	24.4764	26.5682	22.0018	22.2682	20.4583	21.948	27.155	OSHV-1	21.1925	23.2233	22.0287	23.0306	21.3559	21.7238	26.155	18.0592	16.8039	15.9262	17.7953	16.1616	16.1314	18.9343
		24.7464	23.404	25.8607	26.8539	25.4477	22.5949	24.976		24.3889	26.5447	22.0612	22.2368	20.4638	22.0992	27.1799		21.038	23.2856	22.0202	23.0324	21.3113	21.7628	26.1799	17.9839	16.8093	15.9453	17.8441	16.1059	16.1217	18.9583
		24.6986	23.4639	25.8509	26.8776	25.4229	22.5975	24.9837		24.4493	26.5732	22.0828	22.2877	20.445	22.0733	27.2343		22.0324	23.2626	22.0932	23.0537	21.3391	21.611	26.2343	17.9856	16.8046	15.9096	17.8381	16.0586	16.135	18.9687
		0h	3h	6h	12h	24h	48h	72h		0h	3h	6h	12h	24h	48h	72h		0h	3h	6h	12h	24h	48h	72h
	PBS	6.64255	6.49087	8.18526	5.06215	8.77662	6.09534	4.78638	PBS	6.47298	8.49169	7.61932	6.60477	7.06429	6.92313	8.77146	PBS	4.15575	5.41685	6.57453	6.06229	7.65651	7.92217	8.77146
	OsHV-1	6.72684	6.64966	9.91182	9.04423	9.35481	6.44669	6.00899	OsHV-1	6.42863	9.75608	6.12158	4.43841	4.34701	5.91077	8.23597	OsHV-1	3.4114	6.45121	6.12029	5.21308	5.22675	5.56983	7.23597
		0h	3h	6h	12h	24h	48h	72h		0h	3h	6h	12h	24h	48h	72h		0h	3h	6h	12h	24h	48h	72h
	PBS	0	-0.151681	1.54271	-1.5804	2.13407	-0.547205	-1.85617	PBS	-0.169568	1.84914	0.97677	-0.0377827	0.421745	0.280583	2.12891	PBS	-2.4868	-1.2257	-0.0680223	-0.580257	1.01396	1.27962	2.12891
	OsHV-1	0.0842947	-0.077179	3.18498	2.31739	2.62797	-0.280155	-0.717852	OsHV-1	-0.213915	3.02924	-0.605267	-2.28843	-2.37984	-0.816076	1.50912	OsHV-1	-3.23115	-0.275631	-0.606551	-1.51376	-1.5001	-1.15701	0.509124
		0h	3h	6h	12h	24h	48h	72h		0h	3h	6h	12h	24h	48h	72h		0h	3h	6h	12h	24h	48h	72h
	PBS	1	1.11086	0.343239	2.99053	0.227814	1.46125	3.62045	PBS	1.12472	0.277557	0.508116	1.02653	0.746521	0.823258	0.22863	PBS	5.60534	2.33869	1.04828	1.49512	0.495184	0.411903	0.22863
	OsHV-1	0.943246	1.05495	0.109958	0.20063	0.161772	1.21432	1.64473	OsHV-1	1.15983	0.122492	1.52126	4.88525	5.20478	1.76061	0.351324	OsHV-1	9.39015	1.21052	1.52262	2.85554	2.82862	2.22995	0.702649
		0h	3h	6h	12h	24h	48h	72h		0h	3h	6h	12h	24h	48h	72h		0h	3h	6h	12h	24h	48h	72h
	fold change	0.943246	0.94967	0.320354	0.0670886	0.710104	0.831017	0.454289	fold change	1.03122	0.441322	2.99392	4.75897	6.97205	2.13859	1.53665	fold change	1.67522	0.517606	1.45249	1.90991	5.71225	5.41378	3.0733
Total		0h	3h	6h	12h	24h	48h	72h		0h	3h	6h	12h	24h	48h	72h		0h	3h	6h	12h	24h	48h	72h
	fold change	1.02588	0.895439	0.426584	0.101084	0.634201	0.665095	0.422376	fold change	0.454207	2.08365	2.73628	5.73573	8.22579	2.80179	4.25542	fold change	0.568565	0.903912	1.91695	1.88914	5.65588	4.26651	3.96946
		0.980094	0.757694	0.535623	0.160643	0.534063	0.900619	0.411066		1.7052	1.0396	4.07324	6.97863	6.60597	4.16967	2		0.785571	1.83565	1.12847	1.36483	6.96748	5.34082	2.35927
		0.943246	0.94967	0.320354	0.0670886	0.710104	0.831017	0.454289		1.03122	0.441322	2.99392	4.75897	6.97205	2.13859	1.53665		1.67522	0.517606	1.45249	1.90991	5.71225	5.41378	3.0733
	mean	0.983073	0.867601	0.42752	0.109605	0.626123	0.79891	0.429244	mean	1.06354	1.18819	3.26781	5.82444	7.26793	3.03668	2.59736	mean	1.00978	1.08572	1.4993	1.7213	6.11187	5.00704	3.13401
	SD	0.0413977	0.0989691	0.107638	0.0473557	0.0882983	0.121	0.0224151	SD	0.626125	0.831185	0.709317	1.11248	0.84948	1.03571	1.4545	SD	0.586407	0.677572	0.396322	0.308882	0.741515	0.64235	0.806809
	ttest	-	0.135716	0.00112773	1.77223e-05	0.00317001	0.0671781	3.4252e-05	ttest	-	0.84578	0.0156649	0.00295769	0.000523831	0.0476424	0.168717	ttest	-	0.890403	0.297067	0.136496	0.000729269	0.00134927	0.02104
