# Supplementary material for: CgMyD88s Serves as an Innate Immune System Plug During Ostreid Herpesvirus 1 Infection in the Pacific Oyster (Crassostrea gigas)
Source: Front Immunol. 2020 Jul 14;11:1247. doi: 10.3389/fimmu.2020.01247 (PMC7381170; doi:10.3389/fimmu.2020.01247)
Supplement: Supplementary file 3 [file Data_Sheet_1.ZIP › original data/tissues-3genes_data.xls]

## Sheet: Results
Block Type	96fast
Chemistry	SYBR_GREEN
Experiment File Name	D:\user_program\txy\tissues-3genes.eds
Experiment Run End Time	2015-03-12 16:17:31 PM GMT-08:00
Instrument Type	sds7500fast
Passive Reference	ROX
Well	Sample Name	Target Name	Task	Reporter	Quencher	RQ	RQ Min	RQ Max	Cт	Cт Mean	Cт SD	ΔCт	ΔCт Mean	ΔCт SE	HK Control ΔCт Mean	HK Control ΔCт SE	ΔΔCт	Automatic Ct Threshold	Ct Threshold	Automatic Baseline	Baseline Start	Baseline End	Efficiency	Tm1	Tm2	Tm3	Comments	OUTLIERRG
A1	MT-4	21877	UNKNOWN	SYBR	None				28.9393	28.6957	0.328054							TRUE	0.255292	TRUE	3	24	1	78.4576				N
A2	MT-4	21877	UNKNOWN	SYBR	None				28.825	28.6957	0.328054							TRUE	0.255292	TRUE	3	23	1	78.6319				N
A3	MT-4	21877	UNKNOWN	SYBR	None				28.3227	28.6957	0.328054							TRUE	0.255292	TRUE	3	23	1	78.8063				N
A4	MS-4	21877	UNKNOWN	SYBR	None				30.885	30.798	0.0952381							TRUE	0.255292	TRUE	3	25	1	78.2832				N
A5	MS-4	21877	UNKNOWN	SYBR	None				30.8128	30.798	0.0952381							TRUE	0.255292	TRUE	3	25	1	78.4576				N
A6	MS-4	21877	UNKNOWN	SYBR	None				30.6963	30.798	0.0952381							TRUE	0.255292	TRUE	3	25	1	78.6319				N
A7	MO-4	21877	UNKNOWN	SYBR	None				27.3172	27.2798	0.0785311							TRUE	0.255292	TRUE	3	22	1	79.155				N
A8	MO-4	21877	UNKNOWN	SYBR	None				27.3326	27.2798	0.0785311							TRUE	0.255292	TRUE	3	22	1	79.3293				N
A9	MO-4	21877	UNKNOWN	SYBR	None				27.1895	27.2798	0.0785311							TRUE	0.255292	TRUE	3	22	1	79.155				N
A10	GL-4	21877	UNKNOWN	SYBR	None				26.8994	26.8631	0.054239							TRUE	0.255292	TRUE	3	22	1	79.155				N
A11	GL-4	21877	UNKNOWN	SYBR	None				26.8891	26.8631	0.054239							TRUE	0.255292	TRUE	3	22	1	79.155				N
A12	GL-4	21877	UNKNOWN	SYBR	None				26.8007	26.8631	0.054239							TRUE	0.255292	TRUE	3	21	1	78.9806				N
B1	MT-4	27512	UNKNOWN	SYBR	None	1	0.681528	1.46729	28.8991	28.7757	0.107051		0.0800095	0.199232			0	TRUE	0.308371	TRUE	3	24	1	79.8524				N
B2	MT-4	27512	UNKNOWN	SYBR	None	1	0.681528	1.46729	28.7079	28.7757	0.107051		0.0800095	0.199232			0	TRUE	0.308371	TRUE	3	23	1	80.0267				N
B3	MT-4	27512	UNKNOWN	SYBR	None	1	0.681528	1.46729	28.7201	28.7757	0.107051		0.0800095	0.199232			0	TRUE	0.308371	TRUE	3	23	1	80.201				N
B4	MS-4	27512	UNKNOWN	SYBR	None	1.74855	1.49227	2.04884	30.1936	30.0719	0.106186		-0.726148	0.0823525			-0.806157	TRUE	0.308371	TRUE	3	25	1	80.3754				N
B5	MS-4	27512	UNKNOWN	SYBR	None	1.74855	1.49227	2.04884	29.9984	30.0719	0.106186		-0.726148	0.0823525			-0.806157	TRUE	0.308371	TRUE	3	24	1	80.3754				N
B6	MS-4	27512	UNKNOWN	SYBR	None	1.74855	1.49227	2.04884	30.0236	30.0719	0.106186		-0.726148	0.0823525			-0.806157	TRUE	0.308371	TRUE	3	24	1	80.5497				N
B7	MO-4	27512	UNKNOWN	SYBR	None	0.868188	0.776865	0.970246	27.5181	27.5637	0.0619563		0.28393	0.0577515			0.203921	TRUE	0.308371	TRUE	3	22	1	80.7241				N
B8	MO-4	27512	UNKNOWN	SYBR	None	0.868188	0.776865	0.970246	27.5388	27.5637	0.0619563		0.28393	0.0577515			0.203921	TRUE	0.308371	TRUE	3	22	1	80.7241				N
B9	MO-4	27512	UNKNOWN	SYBR	None	0.868188	0.776865	0.970246	27.6343	27.5637	0.0619563		0.28393	0.0577515			0.203921	TRUE	0.308371	TRUE	3	22	1	80.7241				N
B10	GL-4	27512	UNKNOWN	SYBR	None	0.693896	0.639016	0.753488	27.5138	27.4703	0.0505657		0.607219	0.0428126			0.52721	TRUE	0.308371	TRUE	3	21	1	80.5497				N
B11	GL-4	27512	UNKNOWN	SYBR	None	0.693896	0.639016	0.753488	27.4148	27.4703	0.0505657		0.607219	0.0428126			0.52721	TRUE	0.308371	TRUE	3	22	1	80.5497				N
B12	GL-4	27512	UNKNOWN	SYBR	None	0.693896	0.639016	0.753488	27.4823	27.4703	0.0505657		0.607219	0.0428126			0.52721	TRUE	0.308371	TRUE	3	22	1	80.3754				N
C1	MT-4	12725	UNKNOWN	SYBR	None	1	0.673926	1.48384	28.4078	28.2599	0.136122		-0.435727	0.20506			0	TRUE	0.266286	TRUE	3	23	1	79.155				N
C2	MT-4	12725	UNKNOWN	SYBR	None	1	0.673926	1.48384	28.2323	28.2599	0.136122		-0.435727	0.20506			0	TRUE	0.266286	TRUE	3	23	1	79.5037				N
C3	MT-4	12725	UNKNOWN	SYBR	None	1	0.673926	1.48384	28.1398	28.2599	0.136122		-0.435727	0.20506			0	TRUE	0.266286	TRUE	3	22	1	79.678				N
C4	MS-4	12725	UNKNOWN	SYBR	None	0.168894	0.118138	0.241458	33.0984	32.9281	0.307261		2.13008	0.185724			2.56581	TRUE	0.266286	TRUE	3	28	1	79.678				N
C5	MS-4	12725	UNKNOWN	SYBR	None	0.168894	0.118138	0.241458	33.1125	32.9281	0.307261		2.13008	0.185724			2.56581	TRUE	0.266286	TRUE	3	28	1	79.8524				N
C6	MS-4	12725	UNKNOWN	SYBR	None	0.168894	0.118138	0.241458	32.5734	32.9281	0.307261		2.13008	0.185724			2.56581	TRUE	0.266286	TRUE	3	27	1	79.8524				Y
C7	MO-4	12725	UNKNOWN	SYBR	None	0.644064	0.579596	0.715703	27.4781	27.4788	0.0533184		0.198997	0.0548027			0.634724	TRUE	0.266286	TRUE	3	22	1	80.0267				N
C8	MO-4	12725	UNKNOWN	SYBR	None	0.644064	0.579596	0.715703	27.4258	27.4788	0.0533184		0.198997	0.0548027			0.634724	TRUE	0.266286	TRUE	3	22	1	80.0267				N
C9	MO-4	12725	UNKNOWN	SYBR	None	0.644064	0.579596	0.715703	27.5324	27.4788	0.0533184		0.198997	0.0548027			0.634724	TRUE	0.266286	TRUE	3	22	1	80.0267				N
C10	GL-4	12725	UNKNOWN	SYBR	None	1.74225	1.6359	1.85551	25.6246	25.6264	0.0164708		-1.23668	0.0327269			-0.800948	TRUE	0.266286	TRUE	3	20	1	79.8524				N
C11	GL-4	12725	UNKNOWN	SYBR	None	1.74225	1.6359	1.85551	25.6437	25.6264	0.0164708		-1.23668	0.0327269			-0.800948	TRUE	0.266286	TRUE	3	20	1	79.8524				N
C12	GL-4	12725	UNKNOWN	SYBR	None	1.74225	1.6359	1.85551	25.6109	25.6264	0.0164708		-1.23668	0.0327269			-0.800948	TRUE	0.266286	TRUE	3	20	1	79.678				N
D1	MT-4	GAPDH	UNKNOWN	SYBR	None	1	0.677782	1.4754	21.8008	21.6948	0.122096		-7.00084	0.202095			0	TRUE	0.289372	TRUE	3	16	1	81.9445				N
D2	MT-4	GAPDH	UNKNOWN	SYBR	None	1	0.677782	1.4754	21.7224	21.6948	0.122096		-7.00084	0.202095			0	TRUE	0.289372	TRUE	3	16	1	82.1189				N
D3	MT-4	GAPDH	UNKNOWN	SYBR	None	1	0.677782	1.4754	21.5613	21.6948	0.122096		-7.00084	0.202095			0	TRUE	0.289372	TRUE	3	16	1	82.1189				N
D4	MS-4	GAPDH	UNKNOWN	SYBR	None	7.65098	6.66778	8.77916	20.9374	20.8615	0.0790853		-9.93649	0.0714721			-2.93564	TRUE	0.289372	TRUE	3	15	1	82.2932				N
D5	MS-4	GAPDH	UNKNOWN	SYBR	None	7.65098	6.66778	8.77916	20.8677	20.8615	0.0790853		-9.93649	0.0714721			-2.93564	TRUE	0.289372	TRUE	3	15	1	82.2932				N
D6	MS-4	GAPDH	UNKNOWN	SYBR	None	7.65098	6.66778	8.77916	20.7796	20.8615	0.0790853		-9.93649	0.0714721			-2.93564	TRUE	0.289372	TRUE	3	15	1	82.4675				N
D7	MO-4	GAPDH	UNKNOWN	SYBR	None	0.173988	0.150479	0.20117	22.7161	22.8019	0.104415		-4.4779	0.0754311			2.52294	TRUE	0.289372	TRUE	3	17	1	82.4675				N
D8	MO-4	GAPDH	UNKNOWN	SYBR	None	0.173988	0.150479	0.20117	22.9182	22.8019	0.104415		-4.4779	0.0754311			2.52294	TRUE	0.289372	TRUE	3	17	1	82.4675				N
D9	MO-4	GAPDH	UNKNOWN	SYBR	None	0.173988	0.150479	0.20117	22.7714	22.8019	0.104415		-4.4779	0.0754311			2.52294	TRUE	0.289372	TRUE	3	17	1	82.4675				N
D10	GL-4	GAPDH	UNKNOWN	SYBR	None	0.179644	0.16548	0.195021	22.2925	22.339	0.0502191		-4.52406	0.0426764			2.47679	TRUE	0.289372	TRUE	3	16	1	82.4675				N
D11	GL-4	GAPDH	UNKNOWN	SYBR	None	0.179644	0.16548	0.195021	22.3322	22.339	0.0502191		-4.52406	0.0426764			2.47679	TRUE	0.289372	TRUE	3	16	1	82.2932				N
D12	GL-4	GAPDH	UNKNOWN	SYBR	None	0.179644	0.16548	0.195021	22.3923	22.339	0.0502191		-4.52406	0.0426764			2.47679	TRUE	0.289372	TRUE	3	17	1	82.1189				N
E1	GD-4	21877	UNKNOWN	SYBR	None				30.7442	30.4702	0.324286							TRUE	0.255292	TRUE	3	25	1	78.6319				N
E2	GD-4	21877	UNKNOWN	SYBR	None				30.5543	30.4702	0.324286							TRUE	0.255292	TRUE	3	26	1	78.9806				N
E3	GD-4	21877	UNKNOWN	SYBR	None				30.1122	30.4702	0.324286							TRUE	0.255292	TRUE	3	25	1	78.9806				N
E4	HT-4	21877	UNKNOWN	SYBR	None				27.6966	27.5903	0.0932898							TRUE	0.255292	TRUE	3	22	1	79.3293				N
E5	HT-4	21877	UNKNOWN	SYBR	None				27.5522	27.5903	0.0932898							TRUE	0.255292	TRUE	3	22	1	79.3293				N
E6	HT-4	21877	UNKNOWN	SYBR	None				27.522	27.5903	0.0932898							TRUE	0.255292	TRUE	3	22	1	79.5037				N
E7	BD-4.5.6	21877	UNKNOWN	SYBR	None				30.1779	30.5439	0.318229							TRUE	0.255292	TRUE	3	25	1	79.5037				N
E8	BD-4.5.6	21877	UNKNOWN	SYBR	None				30.7554	30.5439	0.318229							TRUE	0.255292	TRUE	3	25	1	79.5037				N
E9	BD-4.5.6	21877	UNKNOWN	SYBR	None				30.6984	30.5439	0.318229							TRUE	0.255292	TRUE	3	25	1	79.5037				N
F1	GD-4	27512	UNKNOWN	SYBR	None	0.673861	0.460719	0.98561	31.0064	31.1197	0.109317		0.649487	0.197578			0.569477	TRUE	0.308371	TRUE	3	25	1	79.8524				N
F2	GD-4	27512	UNKNOWN	SYBR	None	0.673861	0.460719	0.98561	31.1282	31.1197	0.109317		0.649487	0.197578			0.569477	TRUE	0.308371	TRUE	3	26	1	80.201				N
F3	GD-4	27512	UNKNOWN	SYBR	None	0.673861	0.460719	0.98561	31.2245	31.1197	0.109317		0.649487	0.197578			0.569477	TRUE	0.308371	TRUE	3	25	1	80.5497				N
F4	HT-4	27512	UNKNOWN	SYBR	None	0.915148	0.788016	1.06279	27.8491	27.7982	0.0970428		0.207932	0.0777181			0.127923	TRUE	0.308371	TRUE	3	22	1	80.5497				N
F5	HT-4	27512	UNKNOWN	SYBR	None	0.915148	0.788016	1.06279	27.8592	27.7982	0.0970428		0.207932	0.0777181			0.127923	TRUE	0.308371	TRUE	3	22	1	80.7241				N
F6	HT-4	27512	UNKNOWN	SYBR	None	0.915148	0.788016	1.06279	27.6863	27.7982	0.0970428		0.207932	0.0777181			0.127923	TRUE	0.308371	TRUE	3	22	1	80.7241				N
F7	BD-4.5.6	27512	UNKNOWN	SYBR	None	2.8499	1.95399	4.15659	29.2065	29.113	0.118776		-1.4309	0.19611			-1.51091	TRUE	0.308371	TRUE	3	24	1	80.8984				N
F8	BD-4.5.6	27512	UNKNOWN	SYBR	None	2.8499	1.95399	4.15659	29.1531	29.113	0.118776		-1.4309	0.19611			-1.51091	TRUE	0.308371	TRUE	3	24	1	81.0728				N
F9	BD-4.5.6	27512	UNKNOWN	SYBR	None	2.8499	1.95399	4.15659	28.9794	29.113	0.118776		-1.4309	0.19611			-1.51091	TRUE	0.308371	TRUE	3	23	1	81.0728				N
G1	GD-4	12725	UNKNOWN	SYBR	None	0.294463	0.201269	0.430807	31.9226	31.7983	0.110078		1.32812	0.197719			1.76384	TRUE	0.266286	TRUE	3	26	1	78.9806				N
G2	GD-4	12725	UNKNOWN	SYBR	None	0.294463	0.201269	0.430807	31.7595	31.7983	0.110078		1.32812	0.197719			1.76384	TRUE	0.266286	TRUE	3	26	1	79.155				N
G3	GD-4	12725	UNKNOWN	SYBR	None	0.294463	0.201269	0.430807	31.7129	31.7983	0.110078		1.32812	0.197719			1.76384	TRUE	0.266286	TRUE	3	26	1	79.3293				N
G4	HT-4	12725	UNKNOWN	SYBR	None	1.75717	1.54729	1.99553	26.4179	26.3413	0.0663586		-1.24898	0.066097			-0.813257	TRUE	0.266286	TRUE	3	21	1	79.678				N
G5	HT-4	12725	UNKNOWN	SYBR	None	1.75717	1.54729	1.99553	26.3052	26.3413	0.0663586		-1.24898	0.066097			-0.813257	TRUE	0.266286	TRUE	3	21	1	79.678				N
G6	HT-4	12725	UNKNOWN	SYBR	None	1.75717	1.54729	1.99553	26.3008	26.3413	0.0663586		-1.24898	0.066097			-0.813257	TRUE	0.266286	TRUE	3	21	1	79.8524				N
G7	BD-4.5.6	12725	UNKNOWN	SYBR	None	3.50928	2.44516	5.03649	28.3361	28.297	0.0668425		-2.2469	0.187739			-1.81117	TRUE	0.266286	TRUE	3	23	1	79.8524				N
G8	BD-4.5.6	12725	UNKNOWN	SYBR	None	3.50928	2.44516	5.03649	28.3351	28.297	0.0668425		-2.2469	0.187739			-1.81117	TRUE	0.266286	TRUE	3	23	1	79.8524				N
G9	BD-4.5.6	12725	UNKNOWN	SYBR	None	3.50928	2.44516	5.03649	28.2198	28.297	0.0668425		-2.2469	0.187739			-1.81117	TRUE	0.266286	TRUE	3	23	1	79.8524				N
H1	GD-4	GAPDH	UNKNOWN	SYBR	None	2.40492	1.65328	3.49828	22.3034	22.2034	0.0927305		-8.26683	0.194731			-1.26599	TRUE	0.289372	TRUE	3	17	1	81.5958				N
H2	GD-4	GAPDH	UNKNOWN	SYBR	None	2.40492	1.65328	3.49828	22.1866	22.2034	0.0927305		-8.26683	0.194731			-1.26599	TRUE	0.289372	TRUE	3	16	1	81.5958				N
H3	GD-4	GAPDH	UNKNOWN	SYBR	None	2.40492	1.65328	3.49828	22.1202	22.2034	0.0927305		-8.26683	0.194731			-1.26599	TRUE	0.289372	TRUE	3	17	1	81.7702				N
H4	HT-4	GAPDH	UNKNOWN	SYBR	None	0.30036	0.266769	0.338182	22.3539	22.3247	0.0518725		-5.26561	0.0616272			1.73523	TRUE	0.289372	TRUE	3	17	1	81.9445				N
H5	HT-4	GAPDH	UNKNOWN	SYBR	None	0.30036	0.266769	0.338182	22.3553	22.3247	0.0518725		-5.26561	0.0616272			1.73523	TRUE	0.289372	TRUE	3	17	1	81.9445				N
H6	HT-4	GAPDH	UNKNOWN	SYBR	None	0.30036	0.266769	0.338182	22.2648	22.3247	0.0518725		-5.26561	0.0616272			1.73523	TRUE	0.289372	TRUE	3	16	1	81.9445				N
H7	BD-4.5.6	GAPDH	UNKNOWN	SYBR	None	6.53293	4.5743	9.3302	20.8458	20.8353	0.0402444		-9.70857	0.185193			-2.70773	TRUE	0.289372	TRUE	3	16	1	81.9445				N
H8	BD-4.5.6	GAPDH	UNKNOWN	SYBR	None	6.53293	4.5743	9.3302	20.8693	20.8353	0.0402444		-9.70857	0.185193			-2.70773	TRUE	0.289372	TRUE	3	15	1	81.9445				N
H9	BD-4.5.6	GAPDH	UNKNOWN	SYBR	None	6.53293	4.5743	9.3302	20.7909	20.8353	0.0402444		-9.70857	0.185193			-2.70773	TRUE	0.289372	TRUE	3	15	1	81.9445				N
Analysis Type	Singleplex
Endogenous Control	21877
RQ Min/Max Confidence Level	95.0
Reference Sample	MT-4
