# Supplementary material for: CgMyD88s Serves as an Innate Immune System Plug During Ostreid Herpesvirus 1 Infection in the Pacific Oyster (Crassostrea gigas)
Source: Front Immunol. 2020 Jul 14;11:1247. doi: 10.3389/fimmu.2020.01247 (PMC7381170; doi:10.3389/fimmu.2020.01247)
Supplement: Supplementary file 3 [file Data_Sheet_1.ZIP › original data/tissues-5genes_data.xls]

## Sheet: Results
Block Type	96fast
Chemistry	SYBR_GREEN
Experiment File Name	D:\user_program\txy\TISSUES-5-3GENES.eds
Experiment Run End Time	2015-03-12 20:34:37 PM GMT-08:00
Instrument Type	sds7500fast
Passive Reference	ROX
Well	Sample Name	Target Name	Task	Reporter	Quencher	RQ	RQ Min	RQ Max	Cт	Cт Mean	Cт SD	ΔCт	ΔCт Mean	ΔCт SE	HK Control ΔCт Mean	HK Control ΔCт SE	ΔΔCт	Automatic Ct Threshold	Ct Threshold	Automatic Baseline	Baseline Start	Baseline End	Efficiency	Tm1	Tm2	Tm3	Comments	HIGHSD	NOAMP	OUTLIERRG	EXPFAIL
A1	MT-5	21877	UNKNOWN	SYBR	None				28.4052	28.2072	0.20022							TRUE	0.235639	TRUE	3	24	1	78.4841				N	N	N	N
A2	MT-5	21877	UNKNOWN	SYBR	None				28.2115	28.2072	0.20022							TRUE	0.235639	TRUE	3	23	1	78.6587				N	N	N	N
A3	MT-5	21877	UNKNOWN	SYBR	None				28.0049	28.2072	0.20022							TRUE	0.235639	TRUE	3	23	1	78.8333				N	N	N	N
A4	MS-5	21877	UNKNOWN	SYBR	None				Undetermined	35.5568	0.560279							TRUE	0.235639	TRUE	3	39	1	61.5476				N	Y	N	Y
A5	MS-5	21877	UNKNOWN	SYBR	None				35.1606	35.5568	0.560279							TRUE	0.235639	TRUE	3	30	1	79.3571				Y	N	N	N
A6	MS-5	21877	UNKNOWN	SYBR	None				35.953	35.5568	0.560279							TRUE	0.235639	TRUE	3	31	1	78.8333				Y	N	N	N
A7	MO-5	21877	UNKNOWN	SYBR	None				26.537	26.4703	0.0775977							TRUE	0.235639	TRUE	3	21	1	79.1825				N	N	N	N
A8	MO-5	21877	UNKNOWN	SYBR	None				26.4887	26.4703	0.0775977							TRUE	0.235639	TRUE	3	21	1	79.1825				N	N	N	N
A9	MO-5	21877	UNKNOWN	SYBR	None				26.3851	26.4703	0.0775977							TRUE	0.235639	TRUE	3	21	1	79.1825				N	N	N	N
A10	GL-5	21877	UNKNOWN	SYBR	None				32.9698	32.2906	0.588665							TRUE	0.235639	TRUE	3	28	1	78.8333				Y	N	N	N
A11	GL-5	21877	UNKNOWN	SYBR	None				31.9747	32.2906	0.588665							TRUE	0.235639	TRUE	3	27	1	78.6587				Y	N	N	N
A12	GL-5	21877	UNKNOWN	SYBR	None				31.9273	32.2906	0.588665							TRUE	0.235639	TRUE	3	27	1	78.8333				Y	N	N	N
B1	MT-5	27512	UNKNOWN	SYBR	None	1	0.726649	1.37618	28.8317	28.7127	0.206158		0.50545	0.165921			0	TRUE	0.290211	TRUE	3	23	1	80.2302				N	N	N	N
B2	MT-5	27512	UNKNOWN	SYBR	None	1	0.726649	1.37618	28.8317	28.7127	0.206158		0.50545	0.165921			0	TRUE	0.290211	TRUE	3	23	1	80.4048				N	N	N	N
B3	MT-5	27512	UNKNOWN	SYBR	None	1	0.726649	1.37618	28.4746	28.7127	0.206158		0.50545	0.165921			0	TRUE	0.290211	TRUE	3	23	1	80.5794				N	N	N	N
B4	MS-5	27512	UNKNOWN	SYBR	None	5.58723	1.77704	17.5669	33.2588	33.5801	0.769461		-1.97668	0.595242			-2.48213	TRUE	0.290211	TRUE	3	28	1	80.5794				Y	N	N	N
B5	MS-5	27512	UNKNOWN	SYBR	None	5.58723	1.77704	17.5669	33.0234	33.5801	0.769461		-1.97668	0.595242			-2.48213	TRUE	0.290211	TRUE	3	27	1	80.5794				Y	N	N	N
B6	MS-5	27512	UNKNOWN	SYBR	None	5.58723	1.77704	17.5669	34.4582	33.5801	0.769461		-1.97668	0.595242			-2.48213	TRUE	0.290211	TRUE	3	29	1	80.754				Y	N	N	N
B7	MO-5	27512	UNKNOWN	SYBR	None	0.635351	0.572266	0.705389	27.6889	27.6301	0.053258		1.15982	0.0543379			0.654375	TRUE	0.290211	TRUE	3	22	1	80.9286				N	N	N	N
B8	MO-5	27512	UNKNOWN	SYBR	None	0.635351	0.572266	0.705389	27.5852	27.6301	0.053258		1.15982	0.0543379			0.654375	TRUE	0.290211	TRUE	3	22	1	80.9286				N	N	N	N
B9	MO-5	27512	UNKNOWN	SYBR	None	0.635351	0.572266	0.705389	27.6161	27.6301	0.053258		1.15982	0.0543379			0.654375	TRUE	0.290211	TRUE	3	22	1	80.9286				N	N	N	N
B10	GL-5	27512	UNKNOWN	SYBR	None	0.199215	0.0349534	1.13542	34.4756	35.1237	1.45152		2.83305	0.904331			2.3276	TRUE	0.290211	TRUE	3	29	1	80.5794				Y	N	N	N
B11	GL-5	27512	UNKNOWN	SYBR	None	0.199215	0.0349534	1.13542	36.7863	35.1237	1.45152		2.83305	0.904331			2.3276	TRUE	0.290211	TRUE	3	31	1	80.5794				Y	N	N	N
B12	GL-5	27512	UNKNOWN	SYBR	None	0.199215	0.0349534	1.13542	34.1091	35.1237	1.45152		2.83305	0.904331			2.3276	TRUE	0.290211	TRUE	3	28	1	80.4048				Y	N	N	N
C1	MT-5	12725	UNKNOWN	SYBR	None	1	0.762934	1.31073	26.2859	26.131	0.138627		-2.07617	0.1406			0	TRUE	0.249487	TRUE	3	20	1	79.1825				N	N	N	N
C2	MT-5	12725	UNKNOWN	SYBR	None	1	0.762934	1.31073	26.0886	26.131	0.138627		-2.07617	0.1406			0	TRUE	0.249487	TRUE	3	20	1	79.5317				N	N	N	N
C3	MT-5	12725	UNKNOWN	SYBR	None	1	0.762934	1.31073	26.0186	26.131	0.138627		-2.07617	0.1406			0	TRUE	0.249487	TRUE	3	21	1	79.7064				N	N	N	N
C4	MS-5	12725	UNKNOWN	SYBR	None	1.85724	0.800152	4.31087	32.5499	32.5875	0.321658		-2.96933	0.437544			-0.893162	TRUE	0.249487	TRUE	3	27	1	79.7064				N	N	N	N
C5	MS-5	12725	UNKNOWN	SYBR	None	1.85724	0.800152	4.31087	32.9263	32.5875	0.321658		-2.96933	0.437544			-0.893162	TRUE	0.249487	TRUE	3	28	1	79.7064				N	N	N	N
C6	MS-5	12725	UNKNOWN	SYBR	None	1.85724	0.800152	4.31087	32.2863	32.5875	0.321658		-2.96933	0.437544			-0.893162	TRUE	0.249487	TRUE	3	27	1	79.881				N	N	N	N
C7	MO-5	12725	UNKNOWN	SYBR	None	0.0978472	0.0884969	0.108185	27.7753	27.7474	0.0463692		1.27716	0.0521904			3.35333	TRUE	0.249487	TRUE	3	22	1	80.0556				N	N	N	N
C8	MO-5	12725	UNKNOWN	SYBR	None	0.0978472	0.0884969	0.108185	27.6939	27.7474	0.0463692		1.27716	0.0521904			3.35333	TRUE	0.249487	TRUE	3	22	1	80.0556				N	N	N	N
C9	MO-5	12725	UNKNOWN	SYBR	None	0.0978472	0.0884969	0.108185	27.773	27.7474	0.0463692		1.27716	0.0521904			3.35333	TRUE	0.249487	TRUE	3	22	1	79.881				N	N	N	N
C10	GL-5	12725	UNKNOWN	SYBR	None	1.68508	0.871144	3.25948	29.551	29.4616	0.0778276		-2.82898	0.342823			-0.752813	TRUE	0.249487	TRUE	3	24	1	79.881				N	N	N	N
C11	GL-5	12725	UNKNOWN	SYBR	None	1.68508	0.871144	3.25948	29.4251	29.4616	0.0778276		-2.82898	0.342823			-0.752813	TRUE	0.249487	TRUE	3	24	1	79.7064				N	N	N	N
C12	GL-5	12725	UNKNOWN	SYBR	None	1.68508	0.871144	3.25948	29.4088	29.4616	0.0778276		-2.82898	0.342823			-0.752813	TRUE	0.249487	TRUE	3	24	1	79.5317				N	N	N	N
D1	MT-5	GAPDH	UNKNOWN	SYBR	None	1	0.781383	1.27978	21.9084	21.8115	0.0959494		-6.3957	0.128185			0	TRUE	0.258801	TRUE	3	17	1	81.8016				N	N	N	N
D2	MT-5	GAPDH	UNKNOWN	SYBR	None	1	0.781383	1.27978	21.8096	21.8115	0.0959494		-6.3957	0.128185			0	TRUE	0.258801	TRUE	3	16	1	81.9762				N	N	N	N
D3	MT-5	GAPDH	UNKNOWN	SYBR	None	1	0.781383	1.27978	21.7165	21.8115	0.0959494		-6.3957	0.128185			0	TRUE	0.258801	TRUE	3	16	1	82.1508				N	N	N	N
D4	MS-5	GAPDH	UNKNOWN	SYBR	None	13.3298	6.19935	28.6616	25.496	25.4245	0.0621321		-10.1323	0.397798			-3.73658	TRUE	0.258801	TRUE	3	20	1	82.1508				N	N	N	N
D5	MS-5	GAPDH	UNKNOWN	SYBR	None	13.3298	6.19935	28.6616	25.3934	25.4245	0.0621321		-10.1323	0.397798			-3.73658	TRUE	0.258801	TRUE	3	19	1	82.3254				N	N	N	N
D6	MS-5	GAPDH	UNKNOWN	SYBR	None	13.3298	6.19935	28.6616	25.3841	25.4245	0.0621321		-10.1323	0.397798			-3.73658	TRUE	0.258801	TRUE	3	20	1	82.3254				N	N	N	N
D7	MO-5	GAPDH	UNKNOWN	SYBR	None	0.286967	0.259849	0.316915	21.8333	21.8756	0.0442738		-4.59466	0.0515803			1.80104	TRUE	0.258801	TRUE	3	16	1	82.5				N	N	N	N
D8	MO-5	GAPDH	UNKNOWN	SYBR	None	0.286967	0.259849	0.316915	21.8718	21.8756	0.0442738		-4.59466	0.0515803			1.80104	TRUE	0.258801	TRUE	3	16	1	82.5				N	N	N	N
D9	MO-5	GAPDH	UNKNOWN	SYBR	None	0.286967	0.259849	0.316915	21.9216	21.8756	0.0442738		-4.59466	0.0515803			1.80104	TRUE	0.258801	TRUE	3	16	1	82.3254				N	N	N	N
D10	GL-5	GAPDH	UNKNOWN	SYBR	None	0.43533	0.225428	0.840681	27.0394	27.0947	0.0655311		-5.19589	0.341965			1.19982	TRUE	0.258801	TRUE	3	22	1	82.3254				N	N	N	N
D11	GL-5	GAPDH	UNKNOWN	SYBR	None	0.43533	0.225428	0.840681	27.1671	27.0947	0.0655311		-5.19589	0.341965			1.19982	TRUE	0.258801	TRUE	3	22	1	82.1508				N	N	N	N
D12	GL-5	GAPDH	UNKNOWN	SYBR	None	0.43533	0.225428	0.840681	27.0777	27.0947	0.0655311		-5.19589	0.341965			1.19982	TRUE	0.258801	TRUE	3	22	1	81.9762				N	N	N	N
E1	GD-5	21877	UNKNOWN	SYBR	None				36.5579	35.582	0.868851							TRUE	0.235639	TRUE	3	31	1	78.6587				Y	N	N	N
E2	GD-5	21877	UNKNOWN	SYBR	None				34.8925	35.582	0.868851							TRUE	0.235639	TRUE	3	30	1	78.8333				Y	N	N	N
E3	GD-5	21877	UNKNOWN	SYBR	None				35.2956	35.582	0.868851							TRUE	0.235639	TRUE	3	30	1	79.1825				Y	N	N	N
E4	HT-5	21877	UNKNOWN	SYBR	None				28.3706	28.3459	0.180196							TRUE	0.235639	TRUE	3	23	1	79.1825				N	N	N	N
E5	HT-5	21877	UNKNOWN	SYBR	None				28.5124	28.3459	0.180196							TRUE	0.235639	TRUE	3	23	1	79.1825				N	N	N	N
E6	HT-5	21877	UNKNOWN	SYBR	None				28.1546	28.3459	0.180196							TRUE	0.235639	TRUE	3	23	1	79.3571				N	N	N	N
F1	GD-5	27512	UNKNOWN	SYBR	None	2.3644	0.254211	21.9911	33.7644	34.846	1.80932		-0.736022	1.15881			-1.24147	TRUE	0.290211	TRUE	3	28	1	80.2302				Y	N	N	N
F2	GD-5	27512	UNKNOWN	SYBR	None	2.3644	0.254211	21.9911	33.8388	34.846	1.80932		-0.736022	1.15881			-1.24147	TRUE	0.290211	TRUE	3	28	1	80.4048				Y	N	N	N
F3	GD-5	27512	UNKNOWN	SYBR	None	2.3644	0.254211	21.9911	36.9348	34.846	1.80932		-0.736022	1.15881			-1.24147	TRUE	0.290211	TRUE	3	31	1	80.2302				Y	N	Y	N
F4	HT-5	27512	UNKNOWN	SYBR	None	1.92475	1.53144	2.41908	27.8426	27.9066	0.0992741		-0.439221	0.11878			-0.944671	TRUE	0.290211	TRUE	3	22	1	80.9286				N	N	N	N
F5	HT-5	27512	UNKNOWN	SYBR	None	1.92475	1.53144	2.41908	28.021	27.9066	0.0992741		-0.439221	0.11878			-0.944671	TRUE	0.290211	TRUE	3	23	1	80.9286				N	N	N	N
F6	HT-5	27512	UNKNOWN	SYBR	None	1.92475	1.53144	2.41908	27.8563	27.9066	0.0992741		-0.439221	0.11878			-0.944671	TRUE	0.290211	TRUE	3	22	1	81.1032				N	N	N	N
G1	GD-5	12725	UNKNOWN	SYBR	None	1.79821	0.646763	4.99962	32.9356	32.6593	0.303457		-2.92273	0.531347			-0.846563	TRUE	0.249487	TRUE	3	28	1	79.0079				N	N	N	N
G2	GD-5	12725	UNKNOWN	SYBR	None	1.79821	0.646763	4.99962	32.7077	32.6593	0.303457		-2.92273	0.531347			-0.846563	TRUE	0.249487	TRUE	3	27	1	79.3571				N	N	N	N
G3	GD-5	12725	UNKNOWN	SYBR	None	1.79821	0.646763	4.99962	32.3345	32.6593	0.303457		-2.92273	0.531347			-0.846563	TRUE	0.249487	TRUE	3	27	1	79.5317				N	N	N	N
G4	HT-5	12725	UNKNOWN	SYBR	None	0.198632	0.161394	0.244463	28.564	28.6015	0.049411		0.255658	0.107877			2.33183	TRUE	0.249487	TRUE	3	23	1	79.7064				N	N	N	N
G5	HT-5	12725	UNKNOWN	SYBR	None	0.198632	0.161394	0.244463	28.583	28.6015	0.049411		0.255658	0.107877			2.33183	TRUE	0.249487	TRUE	3	23	1	79.7064				N	N	N	N
G6	HT-5	12725	UNKNOWN	SYBR	None	0.198632	0.161394	0.244463	28.6575	28.6015	0.049411		0.255658	0.107877			2.33183	TRUE	0.249487	TRUE	3	23	1	79.7064				N	N	N	N
H1	GD-5	GAPDH	UNKNOWN	SYBR	None	11.6742	4.40366	30.9484	25.7456	25.6411	0.122585		-9.94095	0.5066			-3.54525	TRUE	0.258801	TRUE	3	20	1	81.4524				N	N	N	N
H2	GD-5	GAPDH	UNKNOWN	SYBR	None	11.6742	4.40366	30.9484	25.6714	25.6411	0.122585		-9.94095	0.5066			-3.54525	TRUE	0.258801	TRUE	3	20	1	81.627				N	N	N	N
H3	GD-5	GAPDH	UNKNOWN	SYBR	None	11.6742	4.40366	30.9484	25.5061	25.6411	0.122585		-9.94095	0.5066			-3.54525	TRUE	0.258801	TRUE	3	20	1	81.627				N	N	N	N
H4	HT-5	GAPDH	UNKNOWN	SYBR	None	0.785713	0.637445	0.968469	22.3521	22.2981	0.0543491		-6.04778	0.108665			0.347925	TRUE	0.258801	TRUE	3	17	1	81.8016				N	N	N	N
H5	HT-5	GAPDH	UNKNOWN	SYBR	None	0.785713	0.637445	0.968469	22.2988	22.2981	0.0543491		-6.04778	0.108665			0.347925	TRUE	0.258801	TRUE	3	17	1	81.8016				N	N	N	N
H6	HT-5	GAPDH	UNKNOWN	SYBR	None	0.785713	0.637445	0.968469	22.2434	22.2981	0.0543491		-6.04778	0.108665			0.347925	TRUE	0.258801	TRUE	3	17	1	81.9762				N	N	N	N
Analysis Type	Singleplex
Endogenous Control	21877
RQ Min/Max Confidence Level	95.0
Reference Sample	MT-5
